# Supplementary material for: No Benefit from Chronic Lithium Dosing in a Sibling-Matched, Gender Balanced, Investigator-Blinded Trial Using a Standard Mouse Model of Familial ALS
Source: PLoS One. 2009 Aug 3;4(8):e6489. doi: 10.1371/journal.pone.0006489 (PMC2714460; doi:10.1371/journal.pone.0006489)
Supplement: Dataset S1 — This is a 976 KB Microsoft Excel notebook file named “Lithium Dataset S1.xls”. Databases containing all raw and derived data and tables summarizing the data in detail are provided in separate tabs of the Excel notebook. Tabs in the file contain the following elements: DB1 (indexed database), DB2 (list database), BW (mean body weight over time), BWCh (mean body weight change over time), SmBWch (spline 100 smoothed body weight change over time), NSAve (mean neurological severity score over time), BWPeak (peak body weight changes), BWPeakAve (mean peak body weight changes), NeuroAll (days and median age at score by mouse), NeuroAve (mean days and median age at score). (1.08 MB XLS) [file pone.0006489.s002.xls]

## Sheet: DB1
Trtmt	ID	Sex	Litter	DOB	Age	BW	BWCh	SmBWCh	NSAve		Variable Name	Definition
CTRL	29086	F	1911327	2009-12-23	50	15.1	0	-0.018	0		Trtmt	Treatment
CTRL	29086	F	1911327	2009-12-23	51	15.4	0.3	0.186	0		ID	Mouse Identifier Number
CTRL	29086	F	1911327	2009-12-23	52	15.7	0.6	0.39	0		Sex	Gender (M or F)
CTRL	29086	F	1911327	2009-12-23	53	15.4	0.3	0.599	1		Litter	Litter Identifier Number
CTRL	29086	F	1911327	2009-12-23	54	16.1	1	0.816	0		DOB	Date of Birth
CTRL	29086	F	1911327	2009-12-23	55	16.1	1	1.044	0		Age	Age (days)
CTRL	29086	F	1911327	2009-12-23	56	16.1	1	1.287	0		BW	Body Weight (g)
CTRL	29086	F	1911327	2009-12-23	57	16.1	1	1.549	0		BWCh	Change from Initial Body Weight (g)
CTRL	29086	F	1911327	2009-12-23	58	17.2	2.1	1.825	0		SmBWCh	Spline 100 Smoothed Change from Initial Body Weight (g)
CTRL	29086	F	1911327	2009-12-23	59	17.1	2	2.106	0		NSAve	Average Neurological Score (Average of Right and Left Side, 0-4)
CTRL	29086	F	1911327	2009-12-23	60	17.4	2.3	2.383	0
CTRL	29086	F	1911327	2009-12-23	61	18.1	3	2.646	1
CTRL	29086	F	1911327	2009-12-23	62	18.1	3	2.885	1
CTRL	29086	F	1911327	2009-12-23	63	18.1	3	3.096	1
CTRL	29086	F	1911327	2009-12-23	64	18.2	3.1	3.276	0
CTRL	29086	F	1911327	2009-12-23	65	19.3	4.2	3.42	0
CTRL	29086	F	1911327	2009-12-23	66	18.9	3.8	3.525	1
CTRL	29086	F	1911327	2009-12-23	67	18.4	3.3	3.597	0
CTRL	29086	F	1911327	2009-12-23	68	18.8	3.7	3.647	1
CTRL	29086	F	1911327	2009-12-23	69	18.8	3.7	3.686	1
CTRL	29086	F	1911327	2009-12-23	70	18.8	3.7	3.72	1
CTRL	29086	F	1911327	2009-12-23	71	18.3	3.2	3.76	0
CTRL	29086	F	1911327	2009-12-23	72	19.1	4	3.812	0
CTRL	29086	F	1911327	2009-12-23	73	18.9	3.8	3.876	0
CTRL	29086	F	1911327	2009-12-23	74	19	3.9	3.952	1
CTRL	29086	F	1911327	2009-12-23	75	19.1	4	4.042	0
CTRL	29086	F	1911327	2009-12-23	76	19.1	4	4.142	0
CTRL	29086	F	1911327	2009-12-23	77	19.1	4	4.251	0
CTRL	29086	F	1911327	2009-12-23	78	20	4.9	4.363	0
CTRL	29086	F	1911327	2009-12-23	79	19.6	4.5	4.471	0
CTRL	29086	F	1911327	2009-12-23	80	19.3	4.2	4.575	1
CTRL	29086	F	1911327	2009-12-23	81	20	4.9	4.673	1
CTRL	29086	F	1911327	2009-12-23	82	20.1	5	4.763	1
CTRL	29086	F	1911327	2009-12-23	83	20.1	5	4.842	1
CTRL	29086	F	1911327	2009-12-23	84	20.1	5	4.912	1
CTRL	29086	F	1911327	2009-12-23	85	19.3	4.2	4.982	0
CTRL	29086	F	1911327	2009-12-23	86	20	4.9	5.054	1
CTRL	29086	F	1911327	2009-12-23	87	20.2	5.1	5.125	1
CTRL	29086	F	1911327	2009-12-23	88	20.6	5.5	5.183	0
CTRL	29086	F	1911327	2009-12-23	89	20.5	5.4	5.218	0
CTRL	29086	F	1911327	2009-12-23	90	20.5	5.4	5.226	0
CTRL	29086	F	1911327	2009-12-23	91	20.5	5.4	5.205	0
CTRL	29086	F	1911327	2009-12-23	92	20.2	5.1	5.157	0
CTRL	29086	F	1911327	2009-12-23	93	20.6	5.5	5.089	0
CTRL	29086	F	1911327	2009-12-23	94	19.9	4.8	5.005	0
CTRL	29086	F	1911327	2009-12-23	95	19.6	4.5	4.918	1
CTRL	29086	F	1911327	2009-12-23	96	19.9	4.8	4.837	1
CTRL	29086	F	1911327	2009-12-23	97	19.9	4.8	4.762	1
CTRL	29086	F	1911327	2009-12-23	98	19.9	4.8	4.695	1
CTRL	29086	F	1911327	2009-12-23	99	19.8	4.7	4.637	1
CTRL	29086	F	1911327	2009-12-23	100	19.1	4	4.59	1
CTRL	29086	F	1911327	2009-12-23	101	19.5	4.4	4.556	1
CTRL	29086	F	1911327	2009-12-23	102	20.1	5	4.53	1
CTRL	29086	F	1911327	2009-12-23	103	19.6	4.5	4.502	1
CTRL	29086	F	1911327	2009-12-23	104	19.6	4.5	4.469	1
CTRL	29086	F	1911327	2009-12-23	105	19.6	4.5	4.431	1
CTRL	29086	F	1911327	2009-12-23	106	19.1	4	4.386	1
CTRL	29086	F	1911327	2009-12-23	107	19.5	4.4	4.334	1
CTRL	29086	F	1911327	2009-12-23	108	19.9	4.8	4.269	1
CTRL	29086	F	1911327	2009-12-23	109	19.4	4.3	4.187	1
CTRL	29086	F	1911327	2009-12-23	110	19	3.9	4.092	1
CTRL	29086	F	1911327	2009-12-23	111	19	3.9	3.989	1
CTRL	29086	F	1911327	2009-12-23	112	19	3.9	3.882	1
CTRL	29086	F	1911327	2009-12-23	113	18.7	3.6	3.773	1
CTRL	29086	F	1911327	2009-12-23	114	18.2	3.1	3.662	1
CTRL	29086	F	1911327	2009-12-23	115	19.3	4.2	3.549	1
CTRL	29086	F	1911327	2009-12-23	116	18.2	3.1	3.422	1
CTRL	29086	F	1911327	2009-12-23	117	18.3	3.2	3.28	2
CTRL	29086	F	1911327	2009-12-23	118	18.3	3.2	3.117	2
CTRL	29086	F	1911327	2009-12-23	119	18.3	3.2	2.925	2
CTRL	29086	F	1911327	2009-12-23	120	18.3	3.2	2.7	2
CTRL	29086	F	1911327	2009-12-23	121	17.3	2.2	2.44	2
CTRL	29086	F	1911327	2009-12-23	122	17.1	2	2.153	2
CTRL	29086	F	1911327	2009-12-23	123	17.1	2	1.844	2
CTRL	29086	F	1911327	2009-12-23	124	16.4	1.3	1.515	3
CTRL	29086	F	1911327	2009-12-23	125	16.4	1.3	1.169	3
CTRL	29086	F	1911327	2009-12-23	126	16.4	1.3	0.808	3
CTRL	29086	F	1911327	2009-12-23	127	14.9	-0.2	0.436	4
CTRL	29086	F	1911327	2009-12-23	128	.	.	.	.
CTRL	29086	F	1911327	2009-12-23	129	.	.	.	.
CTRL	29086	F	1911327	2009-12-23	130	.	.	.	.
CTRL	29086	F	1911327	2009-12-23	131	.	.	.	.
CTRL	29086	F	1911327	2009-12-23	132	.	.	.	.
CTRL	29086	F	1911327	2009-12-23	133	.	.	.	.
CTRL	29086	F	1911327	2009-12-23	134	.	.	.	.
CTRL	29086	F	1911327	2009-12-23	135	.	.	.	.
CTRL	29086	F	1911327	2009-12-23	136	.	.	.	.
CTRL	29086	F	1911327	2009-12-23	137	.	.	.	.
CTRL	29086	F	1911327	2009-12-23	138	.	.	.	.
CTRL	29086	F	1911327	2009-12-23	139	.	.	.	.
CTRL	29086	F	1911327	2009-12-23	140	.	.	.	.
CTRL	29086	F	1911327	2009-12-23	141	.	.	.	.
CTRL	29086	F	1911327	2009-12-23	142	.	.	.	.
CTRL	29086	F	1911327	2009-12-23	143	.	.	.	.
CTRL	29086	F	1911327	2009-12-23	144	.	.	.	.
CTRL	29086	F	1911327	2009-12-23	145	.	.	.	.
CTRL	29086	F	1911327	2009-12-23	146	.	.	.	.
CTRL	29086	F	1911327	2009-12-23	147	.	.	.	.
CTRL	29086	F	1911327	2009-12-23	148	.	.	.	.
CTRL	29086	F	1911327	2009-12-23	149	.	.	.	.
CTRL	29086	F	1911327	2009-12-23	150	.	.	.	.
CTRL	29086	F	1911327	2009-12-23	151	.	.	.	.
CTRL	29086	F	1911327	2009-12-23	152	.	.	.	.
CTRL	29086	F	1911327	2009-12-23	153	.	.	.	.
CTRL	29086	F	1911327	2009-12-23	154	.	.	.	.
CTRL	29099	F	2051287	2009-12-26	50	15.6	0	0.134	0
CTRL	29099	F	2051287	2009-12-26	51	16	0.4	0.26	0
CTRL	29099	F	2051287	2009-12-26	52	16	0.4	0.385	0
CTRL	29099	F	2051287	2009-12-26	53	16	0.4	0.506	0
CTRL	29099	F	2051287	2009-12-26	54	16	0.4	0.625	0
CTRL	29099	F	2051287	2009-12-26	55	16.9	1.3	0.74	0
CTRL	29099	F	2051287	2009-12-26	56	16.6	1	0.846	0
CTRL	29099	F	2051287	2009-12-26	57	16.2	0.6	0.948	0
CTRL	29099	F	2051287	2009-12-26	58	16.7	1.1	1.051	0
CTRL	29099	F	2051287	2009-12-26	59	16.7	1.1	1.159	0
CTRL	29099	F	2051287	2009-12-26	60	16.7	1.1	1.273	0
CTRL	29099	F	2051287	2009-12-26	61	17.1	1.5	1.393	0
CTRL	29099	F	2051287	2009-12-26	62	16.6	1	1.518	0
CTRL	29099	F	2051287	2009-12-26	63	17.2	1.6	1.646	0
CTRL	29099	F	2051287	2009-12-26	64	17.6	2	1.767	0
CTRL	29099	F	2051287	2009-12-26	65	17.9	2.3	1.87	0
CTRL	29099	F	2051287	2009-12-26	66	17.9	2.3	1.95	0
CTRL	29099	F	2051287	2009-12-26	67	17.9	2.3	2.006	0
CTRL	29099	F	2051287	2009-12-26	68	17	1.4	2.049	0
CTRL	29099	F	2051287	2009-12-26	69	17.6	2	2.089	0
CTRL	29099	F	2051287	2009-12-26	70	18.1	2.5	2.129	0
CTRL	29099	F	2051287	2009-12-26	71	17.7	2.1	2.17	0
CTRL	29099	F	2051287	2009-12-26	72	17.7	2.1	2.219	0
CTRL	29099	F	2051287	2009-12-26	73	17.7	2.1	2.281	0
CTRL	29099	F	2051287	2009-12-26	74	17.7	2.1	2.359	0
CTRL	29099	F	2051287	2009-12-26	75	18	2.4	2.452	0
CTRL	29099	F	2051287	2009-12-26	76	18.3	2.7	2.556	0
CTRL	29099	F	2051287	2009-12-26	77	17.9	2.3	2.665	0
CTRL	29099	F	2051287	2009-12-26	78	18.4	2.8	2.773	0
CTRL	29099	F	2051287	2009-12-26	79	18.9	3.3	2.872	0
CTRL	29099	F	2051287	2009-12-26	80	18.9	3.3	2.951	0
CTRL	29099	F	2051287	2009-12-26	81	18.9	3.3	3.009	0
CTRL	29099	F	2051287	2009-12-26	82	18.2	2.6	3.05	1
CTRL	29099	F	2051287	2009-12-26	83	18.7	3.1	3.084	0
CTRL	29099	F	2051287	2009-12-26	84	19.1	3.5	3.114	0
CTRL	29099	F	2051287	2009-12-26	85	18.6	3	3.143	0
CTRL	29099	F	2051287	2009-12-26	86	18.7	3.1	3.179	0
CTRL	29099	F	2051287	2009-12-26	87	18.7	3.1	3.231	0
CTRL	29099	F	2051287	2009-12-26	88	18.7	3.1	3.303	0
CTRL	29099	F	2051287	2009-12-26	89	18.7	3.1	3.397	0
CTRL	29099	F	2051287	2009-12-26	90	19	3.4	3.514	0
CTRL	29099	F	2051287	2009-12-26	91	18.9	3.3	3.646	0
CTRL	29099	F	2051287	2009-12-26	92	19.4	3.8	3.783	0
CTRL	29099	F	2051287	2009-12-26	93	20	4.4	3.91	0
CTRL	29099	F	2051287	2009-12-26	94	20	4.4	4.013	0
CTRL	29099	F	2051287	2009-12-26	95	20	4.4	4.085	0
CTRL	29099	F	2051287	2009-12-26	96	19.5	3.9	4.128	0
CTRL	29099	F	2051287	2009-12-26	97	20	4.4	4.148	0
CTRL	29099	F	2051287	2009-12-26	98	19.7	4.1	4.15	0
CTRL	29099	F	2051287	2009-12-26	99	19.9	4.3	4.141	0
CTRL	29099	F	2051287	2009-12-26	100	19.4	3.8	4.13	0
CTRL	29099	F	2051287	2009-12-26	101	19.4	3.8	4.125	0
CTRL	29099	F	2051287	2009-12-26	102	19.4	3.8	4.131	0
CTRL	29099	F	2051287	2009-12-26	103	19.6	4	4.146	0
CTRL	29099	F	2051287	2009-12-26	104	20.3	4.7	4.16	0
CTRL	29099	F	2051287	2009-12-26	105	19.8	4.2	4.164	0
CTRL	29099	F	2051287	2009-12-26	106	19.6	4	4.156	0
CTRL	29099	F	2051287	2009-12-26	107	19.9	4.3	4.133	1
CTRL	29099	F	2051287	2009-12-26	108	19.9	4.3	4.094	1
CTRL	29099	F	2051287	2009-12-26	109	19.9	4.3	4.039	1
CTRL	29099	F	2051287	2009-12-26	110	19.4	3.8	3.971	0
CTRL	29099	F	2051287	2009-12-26	111	18.9	3.3	3.898	1
CTRL	29099	F	2051287	2009-12-26	112	19.5	3.9	3.825	1
CTRL	29099	F	2051287	2009-12-26	113	19.6	4	3.747	1
CTRL	29099	F	2051287	2009-12-26	114	19.2	3.6	3.66	1
CTRL	29099	F	2051287	2009-12-26	115	19.2	3.6	3.563	1
CTRL	29099	F	2051287	2009-12-26	116	19.2	3.6	3.456	1
CTRL	29099	F	2051287	2009-12-26	117	19.2	3.6	3.338	1
CTRL	29099	F	2051287	2009-12-26	118	18.5	2.9	3.214	1
CTRL	29099	F	2051287	2009-12-26	119	18.8	3.2	3.089	1
CTRL	29099	F	2051287	2009-12-26	120	18.4	2.8	2.965	1
CTRL	29099	F	2051287	2009-12-26	121	18.2	2.6	2.847	1
CTRL	29099	F	2051287	2009-12-26	122	18.2	2.6	2.734	1
CTRL	29099	F	2051287	2009-12-26	123	18.2	2.6	2.622	1
CTRL	29099	F	2051287	2009-12-26	124	18.3	2.7	2.505	2
CTRL	29099	F	2051287	2009-12-26	125	17.6	2	2.376	1
CTRL	29099	F	2051287	2009-12-26	126	17.5	1.9	2.229	2
CTRL	29099	F	2051287	2009-12-26	127	17.4	1.8	2.054	2
CTRL	29099	F	2051287	2009-12-26	128	17.8	2.2	1.832	2
CTRL	29099	F	2051287	2009-12-26	129	17.8	2.2	1.545	2
CTRL	29099	F	2051287	2009-12-26	130	17.8	2.2	1.176	2
CTRL	29099	F	2051287	2009-12-26	131	17.7	2.1	0.725	2
CTRL	29099	F	2051287	2009-12-26	132	14.6	-1	0.212	3
CTRL	29099	F	2051287	2009-12-26	133	14.2	-1.4	-0.327	4
CTRL	29099	F	2051287	2009-12-26	134	.	.	.	.
CTRL	29099	F	2051287	2009-12-26	135	.	.	.	.
CTRL	29099	F	2051287	2009-12-26	136	.	.	.	.
CTRL	29099	F	2051287	2009-12-26	137	.	.	.	.
CTRL	29099	F	2051287	2009-12-26	138	.	.	.	.
CTRL	29099	F	2051287	2009-12-26	139	.	.	.	.
CTRL	29099	F	2051287	2009-12-26	140	.	.	.	.
CTRL	29099	F	2051287	2009-12-26	141	.	.	.	.
CTRL	29099	F	2051287	2009-12-26	142	.	.	.	.
CTRL	29099	F	2051287	2009-12-26	143	.	.	.	.
CTRL	29099	F	2051287	2009-12-26	144	.	.	.	.
CTRL	29099	F	2051287	2009-12-26	145	.	.	.	.
CTRL	29099	F	2051287	2009-12-26	146	.	.	.	.
CTRL	29099	F	2051287	2009-12-26	147	.	.	.	.
CTRL	29099	F	2051287	2009-12-26	148	.	.	.	.
CTRL	29099	F	2051287	2009-12-26	149	.	.	.	.
CTRL	29099	F	2051287	2009-12-26	150	.	.	.	.
CTRL	29099	F	2051287	2009-12-26	151	.	.	.	.
CTRL	29099	F	2051287	2009-12-26	152	.	.	.	.
CTRL	29099	F	2051287	2009-12-26	153	.	.	.	.
CTRL	29099	F	2051287	2009-12-26	154	.	.	.	.
CTRL	29105	F	2061288	2009-12-23	50	17.8	0	0.016	0
CTRL	29105	F	2061288	2009-12-23	51	17.9	0.1	0.115	0
CTRL	29105	F	2061288	2009-12-23	52	18	0.3	0.214	0
CTRL	29105	F	2061288	2009-12-23	53	17.6	-0.2	0.312	1
CTRL	29105	F	2061288	2009-12-23	54	18.5	0.7	0.409	1
CTRL	29105	F	2061288	2009-12-23	55	18.5	0.7	0.498	1
CTRL	29105	F	2061288	2009-12-23	56	18.5	0.7	0.575	1
CTRL	29105	F	2061288	2009-12-23	57	18.5	0.7	0.641	1
CTRL	29105	F	2061288	2009-12-23	58	18.9	1.1	0.699	1
CTRL	29105	F	2061288	2009-12-23	59	18.3	0.5	0.754	0
CTRL	29105	F	2061288	2009-12-23	60	18.3	0.5	0.817	0
CTRL	29105	F	2061288	2009-12-23	61	18.6	0.8	0.895	0
CTRL	29105	F	2061288	2009-12-23	62	18.6	0.8	0.989	0
CTRL	29105	F	2061288	2009-12-23	63	18.6	0.8	1.098	0
CTRL	29105	F	2061288	2009-12-23	64	19.2	1.4	1.217	0
CTRL	29105	F	2061288	2009-12-23	65	19.1	1.3	1.338	0
CTRL	29105	F	2061288	2009-12-23	66	20	2.2	1.452	1
CTRL	29105	F	2061288	2009-12-23	67	19.1	1.3	1.554	0
CTRL	29105	F	2061288	2009-12-23	68	19.6	1.8	1.648	1
CTRL	29105	F	2061288	2009-12-23	69	19.6	1.8	1.738	1
CTRL	29105	F	2061288	2009-12-23	70	19.6	1.8	1.828	1
CTRL	29105	F	2061288	2009-12-23	71	18.9	1.1	1.926	1
CTRL	29105	F	2061288	2009-12-23	72	20	2.2	2.032	1
CTRL	29105	F	2061288	2009-12-23	73	20.4	2.6	2.142	0
CTRL	29105	F	2061288	2009-12-23	74	20.6	2.8	2.247	0
CTRL	29105	F	2061288	2009-12-23	75	19.8	2	2.351	0
CTRL	29105	F	2061288	2009-12-23	76	19.8	2	2.463	0
CTRL	29105	F	2061288	2009-12-23	77	19.8	2	2.589	0
CTRL	29105	F	2061288	2009-12-23	78	21.3	3.5	2.725	0
CTRL	29105	F	2061288	2009-12-23	79	20.3	2.5	2.86	1
CTRL	29105	F	2061288	2009-12-23	80	20.4	2.6	2.99	0
CTRL	29105	F	2061288	2009-12-23	81	21.1	3.3	3.11	0
CTRL	29105	F	2061288	2009-12-23	82	21.5	3.7	3.206	0
CTRL	29105	F	2061288	2009-12-23	83	21.5	3.7	3.268	0
CTRL	29105	F	2061288	2009-12-23	84	21.5	3.7	3.295	0
CTRL	29105	F	2061288	2009-12-23	85	20.8	3	3.295	0
CTRL	29105	F	2061288	2009-12-23	86	21.2	3.4	3.281	0
CTRL	29105	F	2061288	2009-12-23	87	20.3	2.5	3.264	1
CTRL	29105	F	2061288	2009-12-23	88	21.1	3.3	3.255	0
CTRL	29105	F	2061288	2009-12-23	89	21.1	3.3	3.251	0
CTRL	29105	F	2061288	2009-12-23	90	21.1	3.3	3.253	0
CTRL	29105	F	2061288	2009-12-23	91	21.1	3.3	3.257	0
CTRL	29105	F	2061288	2009-12-23	92	20.8	3	3.264	0
CTRL	29105	F	2061288	2009-12-23	93	21.3	3.5	3.275	0
CTRL	29105	F	2061288	2009-12-23	94	21.2	3.4	3.285	0
CTRL	29105	F	2061288	2009-12-23	95	20.7	2.9	3.294	0
CTRL	29105	F	2061288	2009-12-23	96	21.3	3.5	3.303	0
CTRL	29105	F	2061288	2009-12-23	97	21.3	3.5	3.308	0
CTRL	29105	F	2061288	2009-12-23	98	21.3	3.5	3.308	0
CTRL	29105	F	2061288	2009-12-23	99	20.6	2.8	3.304	0
CTRL	29105	F	2061288	2009-12-23	100	21.3	3.5	3.3	0
CTRL	29105	F	2061288	2009-12-23	101	21.5	3.7	3.294	1
CTRL	29105	F	2061288	2009-12-23	102	21.3	3.5	3.288	0
CTRL	29105	F	2061288	2009-12-23	103	20.7	2.9	3.287	0
CTRL	29105	F	2061288	2009-12-23	104	20.7	2.9	3.304	0
CTRL	29105	F	2061288	2009-12-23	105	20.7	2.9	3.341	0
CTRL	29105	F	2061288	2009-12-23	106	21.4	3.6	3.395	0
CTRL	29105	F	2061288	2009-12-23	107	20.9	3.1	3.457	0
CTRL	29105	F	2061288	2009-12-23	108	21.2	3.4	3.515	0
CTRL	29105	F	2061288	2009-12-23	109	21.8	4	3.556	1
CTRL	29105	F	2061288	2009-12-23	110	21.7	3.9	3.563	1
CTRL	29105	F	2061288	2009-12-23	111	21.7	3.9	3.527	1
CTRL	29105	F	2061288	2009-12-23	112	21.7	3.9	3.446	1
CTRL	29105	F	2061288	2009-12-23	113	21	3.2	3.326	1
CTRL	29105	F	2061288	2009-12-23	114	21	3.2	3.179	1
CTRL	29105	F	2061288	2009-12-23	115	20.3	2.5	3.018	1
CTRL	29105	F	2061288	2009-12-23	116	20.5	2.7	2.853	1
CTRL	29105	F	2061288	2009-12-23	117	20.3	2.5	2.687	1
CTRL	29105	F	2061288	2009-12-23	118	20.3	2.5	2.52	1
CTRL	29105	F	2061288	2009-12-23	119	20.3	2.5	2.346	1
CTRL	29105	F	2061288	2009-12-23	120	20.3	2.5	2.162	1
CTRL	29105	F	2061288	2009-12-23	121	19.2	1.4	1.966	1
CTRL	29105	F	2061288	2009-12-23	122	19.6	1.8	1.76	1
CTRL	29105	F	2061288	2009-12-23	123	19.3	1.5	1.538	2
CTRL	29105	F	2061288	2009-12-23	124	19	1.2	1.295	2
CTRL	29105	F	2061288	2009-12-23	125	19	1.2	1.023	2
CTRL	29105	F	2061288	2009-12-23	126	19	1.2	0.716	2
CTRL	29105	F	2061288	2009-12-23	127	18.4	0.6	0.369	2
CTRL	29105	F	2061288	2009-12-23	128	18.7	0.9	-0.014	3
CTRL	29105	F	2061288	2009-12-23	129	16	-1.8	-0.422	4
CTRL	29105	F	2061288	2009-12-23	130	.	.	.	.
CTRL	29105	F	2061288	2009-12-23	131	.	.	.	.
CTRL	29105	F	2061288	2009-12-23	132	.	.	.	.
CTRL	29105	F	2061288	2009-12-23	133	.	.	.	.
CTRL	29105	F	2061288	2009-12-23	134	.	.	.	.
CTRL	29105	F	2061288	2009-12-23	135	.	.	.	.
CTRL	29105	F	2061288	2009-12-23	136	.	.	.	.
CTRL	29105	F	2061288	2009-12-23	137	.	.	.	.
CTRL	29105	F	2061288	2009-12-23	138	.	.	.	.
CTRL	29105	F	2061288	2009-12-23	139	.	.	.	.
CTRL	29105	F	2061288	2009-12-23	140	.	.	.	.
CTRL	29105	F	2061288	2009-12-23	141	.	.	.	.
CTRL	29105	F	2061288	2009-12-23	142	.	.	.	.
CTRL	29105	F	2061288	2009-12-23	143	.	.	.	.
CTRL	29105	F	2061288	2009-12-23	144	.	.	.	.
CTRL	29105	F	2061288	2009-12-23	145	.	.	.	.
CTRL	29105	F	2061288	2009-12-23	146	.	.	.	.
CTRL	29105	F	2061288	2009-12-23	147	.	.	.	.
CTRL	29105	F	2061288	2009-12-23	148	.	.	.	.
CTRL	29105	F	2061288	2009-12-23	149	.	.	.	.
CTRL	29105	F	2061288	2009-12-23	150	.	.	.	.
CTRL	29105	F	2061288	2009-12-23	151	.	.	.	.
CTRL	29105	F	2061288	2009-12-23	152	.	.	.	.
CTRL	29105	F	2061288	2009-12-23	153	.	.	.	.
CTRL	29105	F	2061288	2009-12-23	154	.	.	.	.
CTRL	29114	F	2131291	2009-12-23	50	17.3	0	0.091	0
CTRL	29114	F	2131291	2009-12-23	51	17.5	0.2	0.323	0
CTRL	29114	F	2131291	2009-12-23	52	17.9	0.6	0.553	0
CTRL	29114	F	2131291	2009-12-23	53	17.9	0.6	0.777	0
CTRL	29114	F	2131291	2009-12-23	54	18.7	1.4	0.992	0
CTRL	29114	F	2131291	2009-12-23	55	18.7	1.4	1.191	0
CTRL	29114	F	2131291	2009-12-23	56	18.7	1.4	1.376	0
CTRL	29114	F	2131291	2009-12-23	57	18.7	1.4	1.551	0
CTRL	29114	F	2131291	2009-12-23	58	19.1	1.8	1.723	0
CTRL	29114	F	2131291	2009-12-23	59	19.6	2.3	1.894	0
CTRL	29114	F	2131291	2009-12-23	60	19.5	2.2	2.07	0
CTRL	29114	F	2131291	2009-12-23	61	19	1.7	2.263	0
CTRL	29114	F	2131291	2009-12-23	62	19	1.7	2.486	0
CTRL	29114	F	2131291	2009-12-23	63	19	1.7	2.741	0
CTRL	29114	F	2131291	2009-12-23	64	20.4	3.1	3.017	0
CTRL	29114	F	2131291	2009-12-23	65	21	3.7	3.285	0
CTRL	29114	F	2131291	2009-12-23	66	21.2	3.9	3.514	0
CTRL	29114	F	2131291	2009-12-23	67	21.7	4.4	3.682	0
CTRL	29114	F	2131291	2009-12-23	68	21.7	4.4	3.775	0
CTRL	29114	F	2131291	2009-12-23	69	21.7	4.4	3.793	0
CTRL	29114	F	2131291	2009-12-23	70	21.7	4.4	3.747	0
CTRL	29114	F	2131291	2009-12-23	71	20.1	2.8	3.661	0
CTRL	29114	F	2131291	2009-12-23	72	20.7	3.4	3.567	0
CTRL	29114	F	2131291	2009-12-23	73	20.6	3.3	3.488	0
CTRL	29114	F	2131291	2009-12-23	74	20	2.7	3.441	0
CTRL	29114	F	2131291	2009-12-23	75	20.6	3.3	3.435	0
CTRL	29114	F	2131291	2009-12-23	76	20.6	3.3	3.472	0
CTRL	29114	F	2131291	2009-12-23	77	20.6	3.3	3.546	0
CTRL	29114	F	2131291	2009-12-23	78	20.9	3.6	3.649	0
CTRL	29114	F	2131291	2009-12-23	79	21.2	3.9	3.769	0
CTRL	29114	F	2131291	2009-12-23	80	21.5	4.2	3.891	0
CTRL	29114	F	2131291	2009-12-23	81	21.6	4.3	4.006	0
CTRL	29114	F	2131291	2009-12-23	82	21.5	4.2	4.108	0
CTRL	29114	F	2131291	2009-12-23	83	21.5	4.2	4.197	0
CTRL	29114	F	2131291	2009-12-23	84	21.5	4.2	4.274	0
CTRL	29114	F	2131291	2009-12-23	85	21.4	4.1	4.343	0
CTRL	29114	F	2131291	2009-12-23	86	21.7	4.4	4.403	0
CTRL	29114	F	2131291	2009-12-23	87	22.1	4.8	4.452	0
CTRL	29114	F	2131291	2009-12-23	88	21.7	4.4	4.487	0
CTRL	29114	F	2131291	2009-12-23	89	21.8	4.5	4.51	0
CTRL	29114	F	2131291	2009-12-23	90	21.8	4.5	4.521	0
CTRL	29114	F	2131291	2009-12-23	91	21.8	4.5	4.523	0
CTRL	29114	F	2131291	2009-12-23	92	21.9	4.6	4.516	0
CTRL	29114	F	2131291	2009-12-23	93	21.8	4.5	4.5	0
CTRL	29114	F	2131291	2009-12-23	94	21.3	4	4.478	0
CTRL	29114	F	2131291	2009-12-23	95	22.1	4.8	4.449	0
CTRL	29114	F	2131291	2009-12-23	96	21.8	4.5	4.409	0
CTRL	29114	F	2131291	2009-12-23	97	21.8	4.5	4.356	0
CTRL	29114	F	2131291	2009-12-23	98	21.8	4.5	4.292	0
CTRL	29114	F	2131291	2009-12-23	99	21.3	4	4.221	0
CTRL	29114	F	2131291	2009-12-23	100	21.6	4.3	4.149	1
CTRL	29114	F	2131291	2009-12-23	101	21.1	3.8	4.082	0
CTRL	29114	F	2131291	2009-12-23	102	21.1	3.8	4.025	0
CTRL	29114	F	2131291	2009-12-23	103	21.3	4	3.98	0
CTRL	29114	F	2131291	2009-12-23	104	21.3	4	3.943	0
CTRL	29114	F	2131291	2009-12-23	105	21.3	4	3.913	0
CTRL	29114	F	2131291	2009-12-23	106	21.1	3.8	3.888	0
CTRL	29114	F	2131291	2009-12-23	107	20.6	3.3	3.867	0
CTRL	29114	F	2131291	2009-12-23	108	21.4	4.1	3.846	0
CTRL	29114	F	2131291	2009-12-23	109	21.9	4.6	3.815	0
CTRL	29114	F	2131291	2009-12-23	110	20.9	3.6	3.768	1
CTRL	29114	F	2131291	2009-12-23	111	20.9	3.6	3.71	1
CTRL	29114	F	2131291	2009-12-23	112	20.9	3.6	3.644	1
CTRL	29114	F	2131291	2009-12-23	113	21.1	3.8	3.574	1
CTRL	29114	F	2131291	2009-12-23	114	20.3	3	3.501	1
CTRL	29114	F	2131291	2009-12-23	115	20.4	3.1	3.428	1
CTRL	29114	F	2131291	2009-12-23	116	20.6	3.3	3.353	1
CTRL	29114	F	2131291	2009-12-23	117	20.7	3.4	3.265	1
CTRL	29114	F	2131291	2009-12-23	118	20.7	3.4	3.153	1
CTRL	29114	F	2131291	2009-12-23	119	20.7	3.4	3.007	1
CTRL	29114	F	2131291	2009-12-23	120	20.7	3.4	2.825	1
CTRL	29114	F	2131291	2009-12-23	121	19.5	2.2	2.61	1
CTRL	29114	F	2131291	2009-12-23	122	19.9	2.6	2.375	1
CTRL	29114	F	2131291	2009-12-23	123	19.5	2.2	2.128	2
CTRL	29114	F	2131291	2009-12-23	124	18.8	1.5	1.88	2
CTRL	29114	F	2131291	2009-12-23	125	18.8	1.5	1.643	2
CTRL	29114	F	2131291	2009-12-23	126	18.8	1.5	1.422	2
CTRL	29114	F	2131291	2009-12-23	127	18.5	1.2	1.221	2
CTRL	29114	F	2131291	2009-12-23	128	18.2	0.9	1.043	2
CTRL	29114	F	2131291	2009-12-23	129	17.5	0.2	0.892	2
CTRL	29114	F	2131291	2009-12-23	130	18.2	0.9	0.766	2
CTRL	29114	F	2131291	2009-12-23	131	18	0.7	0.655	2
CTRL	29114	F	2131291	2009-12-23	132	18	0.7	0.548	2
CTRL	29114	F	2131291	2009-12-23	133	18	0.7	0.436	2
CTRL	29114	F	2131291	2009-12-23	134	17.7	0.4	0.312	3
CTRL	29114	F	2131291	2009-12-23	135	17.4	0.1	0.175	3
CTRL	29114	F	2131291	2009-12-23	136	17.7	0.4	0.025	2
CTRL	29114	F	2131291	2009-12-23	137	17.2	-0.1	-0.138	3
CTRL	29114	F	2131291	2009-12-23	138	16.7	-0.6	-0.308	3
CTRL	29114	F	2131291	2009-12-23	139	16.7	-0.6	-0.48	3
CTRL	29114	F	2131291	2009-12-23	140	16.7	-0.6	-0.651	4
CTRL	29114	F	2131291	2009-12-23	141	.	.	.	.
CTRL	29114	F	2131291	2009-12-23	142	.	.	.	.
CTRL	29114	F	2131291	2009-12-23	143	.	.	.	.
CTRL	29114	F	2131291	2009-12-23	144	.	.	.	.
CTRL	29114	F	2131291	2009-12-23	145	.	.	.	.
CTRL	29114	F	2131291	2009-12-23	146	.	.	.	.
CTRL	29114	F	2131291	2009-12-23	147	.	.	.	.
CTRL	29114	F	2131291	2009-12-23	148	.	.	.	.
CTRL	29114	F	2131291	2009-12-23	149	.	.	.	.
CTRL	29114	F	2131291	2009-12-23	150	.	.	.	.
CTRL	29114	F	2131291	2009-12-23	151	.	.	.	.
CTRL	29114	F	2131291	2009-12-23	152	.	.	.	.
CTRL	29114	F	2131291	2009-12-23	153	.	.	.	.
CTRL	29114	F	2131291	2009-12-23	154	.	.	.	.
CTRL	29123	F	2161293	2009-12-25	50	18.4	0	0.003	0
CTRL	29123	F	2161293	2009-12-25	51	18.2	-0.2	0.109	0
CTRL	29123	F	2161293	2009-12-25	52	18.9	0.5	0.215	0
CTRL	29123	F	2161293	2009-12-25	53	18.9	0.5	0.315	0
CTRL	29123	F	2161293	2009-12-25	54	18.9	0.5	0.409	0
CTRL	29123	F	2161293	2009-12-25	55	18.9	0.5	0.499	0
CTRL	29123	F	2161293	2009-12-25	56	18.9	0.5	0.591	0
CTRL	29123	F	2161293	2009-12-25	57	18.7	0.3	0.689	0
CTRL	29123	F	2161293	2009-12-25	58	19.4	1	0.795	0
CTRL	29123	F	2161293	2009-12-25	59	19.3	0.9	0.907	0
CTRL	29123	F	2161293	2009-12-25	60	19.3	0.9	1.023	0
CTRL	29123	F	2161293	2009-12-25	61	19.3	0.9	1.143	0
CTRL	29123	F	2161293	2009-12-25	62	20.2	1.8	1.263	0
CTRL	29123	F	2161293	2009-12-25	63	19.7	1.3	1.377	0
CTRL	29123	F	2161293	2009-12-25	64	20	1.6	1.486	0
CTRL	29123	F	2161293	2009-12-25	65	19.8	1.4	1.593	1
CTRL	29123	F	2161293	2009-12-25	66	20.3	1.9	1.7	0
CTRL	29123	F	2161293	2009-12-25	67	20.3	1.9	1.807	0
CTRL	29123	F	2161293	2009-12-25	68	20.3	1.9	1.918	0
CTRL	29123	F	2161293	2009-12-25	69	19.7	1.3	2.038	0
CTRL	29123	F	2161293	2009-12-25	70	20.8	2.4	2.17	0
CTRL	29123	F	2161293	2009-12-25	71	20.8	2.4	2.308	1
CTRL	29123	F	2161293	2009-12-25	72	20.5	2.1	2.446	0
CTRL	29123	F	2161293	2009-12-25	73	21.2	2.8	2.579	0
CTRL	29123	F	2161293	2009-12-25	74	21.2	2.8	2.7	0
CTRL	29123	F	2161293	2009-12-25	75	21.2	2.8	2.802	0
CTRL	29123	F	2161293	2009-12-25	76	21.4	3	2.881	0
CTRL	29123	F	2161293	2009-12-25	77	21.8	3.4	2.934	0
CTRL	29123	F	2161293	2009-12-25	78	21.5	3.1	2.961	1
CTRL	29123	F	2161293	2009-12-25	79	21.1	2.7	2.969	0
CTRL	29123	F	2161293	2009-12-25	80	21.4	3	2.966	0
CTRL	29123	F	2161293	2009-12-25	81	21.4	3	2.96	0
CTRL	29123	F	2161293	2009-12-25	82	21.4	3	2.956	0
CTRL	29123	F	2161293	2009-12-25	83	21.1	2.7	2.962	0
CTRL	29123	F	2161293	2009-12-25	84	20.9	2.5	2.984	0
CTRL	29123	F	2161293	2009-12-25	85	21.9	3.5	3.024	0
CTRL	29123	F	2161293	2009-12-25	86	21.8	3.4	3.077	0
CTRL	29123	F	2161293	2009-12-25	87	21.4	3	3.147	0
CTRL	29123	F	2161293	2009-12-25	88	21.4	3	3.239	0
CTRL	29123	F	2161293	2009-12-25	89	21.4	3	3.359	0
CTRL	29123	F	2161293	2009-12-25	90	21.9	3.5	3.509	0
CTRL	29123	F	2161293	2009-12-25	91	21.6	3.2	3.683	0
CTRL	29123	F	2161293	2009-12-25	92	21.9	3.5	3.873	0
CTRL	29123	F	2161293	2009-12-25	93	22.8	4.4	4.064	0
CTRL	29123	F	2161293	2009-12-25	94	23.2	4.8	4.234	0
CTRL	29123	F	2161293	2009-12-25	95	23.2	4.8	4.368	0
CTRL	29123	F	2161293	2009-12-25	96	23.2	4.8	4.46	0
CTRL	29123	F	2161293	2009-12-25	97	22.9	4.5	4.513	0
CTRL	29123	F	2161293	2009-12-25	98	23.4	5	4.535	0
CTRL	29123	F	2161293	2009-12-25	99	22.6	4.2	4.538	0
CTRL	29123	F	2161293	2009-12-25	100	22.4	4	4.539	0
CTRL	29123	F	2161293	2009-12-25	101	22.8	4.4	4.549	0
CTRL	29123	F	2161293	2009-12-25	102	22.8	4.4	4.57	0
CTRL	29123	F	2161293	2009-12-25	103	22.8	4.4	4.603	0
CTRL	29123	F	2161293	2009-12-25	104	23	4.6	4.64	0
CTRL	29123	F	2161293	2009-12-25	105	23	4.6	4.675	0
CTRL	29123	F	2161293	2009-12-25	106	23.5	5.1	4.697	0
CTRL	29123	F	2161293	2009-12-25	107	22.9	4.5	4.696	0
CTRL	29123	F	2161293	2009-12-25	108	23.4	5	4.668	0
CTRL	29123	F	2161293	2009-12-25	109	23.4	5	4.608	0
CTRL	29123	F	2161293	2009-12-25	110	23.4	5	4.514	0
CTRL	29123	F	2161293	2009-12-25	111	22.9	4.5	4.396	1
CTRL	29123	F	2161293	2009-12-25	112	22.1	3.7	4.268	1
CTRL	29123	F	2161293	2009-12-25	113	21.9	3.5	4.147	1
CTRL	29123	F	2161293	2009-12-25	114	22.7	4.3	4.042	1
CTRL	29123	F	2161293	2009-12-25	115	22.2	3.8	3.95	1
CTRL	29123	F	2161293	2009-12-25	116	22.2	3.8	3.87	1
CTRL	29123	F	2161293	2009-12-25	117	22.2	3.8	3.8	1
CTRL	29123	F	2161293	2009-12-25	118	22.2	3.8	3.734	1
CTRL	29123	F	2161293	2009-12-25	119	21.7	3.3	3.67	1
CTRL	29123	F	2161293	2009-12-25	120	21.9	3.5	3.602	1
CTRL	29123	F	2161293	2009-12-25	121	21.9	3.5	3.522	1
CTRL	29123	F	2161293	2009-12-25	122	22.1	3.7	3.417	1
CTRL	29123	F	2161293	2009-12-25	123	22.1	3.7	3.274	1
CTRL	29123	F	2161293	2009-12-25	124	22.1	3.7	3.088	1
CTRL	29123	F	2161293	2009-12-25	125	21.1	2.7	2.861	1
CTRL	29123	F	2161293	2009-12-25	126	20.6	2.2	2.602	1
CTRL	29123	F	2161293	2009-12-25	127	20.7	2.3	2.323	1
CTRL	29123	F	2161293	2009-12-25	128	20.3	1.9	2.025	1
CTRL	29123	F	2161293	2009-12-25	129	20	1.6	1.712	1
CTRL	29123	F	2161293	2009-12-25	130	20	1.6	1.381	1
CTRL	29123	F	2161293	2009-12-25	131	20	1.6	1.032	1
CTRL	29123	F	2161293	2009-12-25	132	18.8	0.4	0.666	2
CTRL	29123	F	2161293	2009-12-25	133	18.9	0.5	0.294	2
CTRL	29123	F	2161293	2009-12-25	134	17.4	-1	-0.075	2
CTRL	29123	F	2161293	2009-12-25	135	18.2	-0.2	-0.433	2
CTRL	29123	F	2161293	2009-12-25	136	17.5	-0.9	-0.783	3
CTRL	29123	F	2161293	2009-12-25	137	17.5	-0.9	-1.13	4
CTRL	29123	F	2161293	2009-12-25	138	.	.	.	.
CTRL	29123	F	2161293	2009-12-25	139	.	.	.	.
CTRL	29123	F	2161293	2009-12-25	140	.	.	.	.
CTRL	29123	F	2161293	2009-12-25	141	.	.	.	.
CTRL	29123	F	2161293	2009-12-25	142	.	.	.	.
CTRL	29123	F	2161293	2009-12-25	143	.	.	.	.
CTRL	29123	F	2161293	2009-12-25	144	.	.	.	.
CTRL	29123	F	2161293	2009-12-25	145	.	.	.	.
CTRL	29123	F	2161293	2009-12-25	146	.	.	.	.
CTRL	29123	F	2161293	2009-12-25	147	.	.	.	.
CTRL	29123	F	2161293	2009-12-25	148	.	.	.	.
CTRL	29123	F	2161293	2009-12-25	149	.	.	.	.
CTRL	29123	F	2161293	2009-12-25	150	.	.	.	.
CTRL	29123	F	2161293	2009-12-25	151	.	.	.	.
CTRL	29123	F	2161293	2009-12-25	152	.	.	.	.
CTRL	29123	F	2161293	2009-12-25	153	.	.	.	.
CTRL	29123	F	2161293	2009-12-25	154	.	.	.	.
CTRL	29124	F	2281298	2009-12-23	50	17.8	0	-0.026	0
CTRL	29124	F	2281298	2009-12-23	51	17.9	0.1	0.075	0
CTRL	29124	F	2281298	2009-12-23	52	18	0.2	0.176	0
CTRL	29124	F	2281298	2009-12-23	53	17.8	0	0.279	0
CTRL	29124	F	2281298	2009-12-23	54	18.3	0.5	0.384	0
CTRL	29124	F	2281298	2009-12-23	55	18.3	0.5	0.489	0
CTRL	29124	F	2281298	2009-12-23	56	18.3	0.5	0.59	0
CTRL	29124	F	2281298	2009-12-23	57	18.3	0.5	0.687	0
CTRL	29124	F	2281298	2009-12-23	58	19.1	1.3	0.775	0
CTRL	29124	F	2281298	2009-12-23	59	19	1.2	0.85	0
CTRL	29124	F	2281298	2009-12-23	60	18.6	0.8	0.915	0
CTRL	29124	F	2281298	2009-12-23	61	18.6	0.8	0.978	0
CTRL	29124	F	2281298	2009-12-23	62	18.6	0.8	1.047	0
CTRL	29124	F	2281298	2009-12-23	63	18.6	0.8	1.128	0
CTRL	29124	F	2281298	2009-12-23	64	19.2	1.4	1.218	0
CTRL	29124	F	2281298	2009-12-23	65	19.2	1.4	1.313	0
CTRL	29124	F	2281298	2009-12-23	66	19.4	1.6	1.409	0
CTRL	29124	F	2281298	2009-12-23	67	19.4	1.6	1.504	0
CTRL	29124	F	2281298	2009-12-23	68	19.4	1.6	1.602	0
CTRL	29124	F	2281298	2009-12-23	69	19.4	1.6	1.705	0
CTRL	29124	F	2281298	2009-12-23	70	19.4	1.6	1.817	0
CTRL	29124	F	2281298	2009-12-23	71	19.6	1.8	1.941	0
CTRL	29124	F	2281298	2009-12-23	72	19.8	2	2.074	0
CTRL	29124	F	2281298	2009-12-23	73	20	2.2	2.21	0
CTRL	29124	F	2281298	2009-12-23	74	19.8	2	2.344	0
CTRL	29124	F	2281298	2009-12-23	75	20.7	2.9	2.469	0
CTRL	29124	F	2281298	2009-12-23	76	20.7	2.9	2.571	0
CTRL	29124	F	2281298	2009-12-23	77	20.7	2.9	2.647	0
CTRL	29124	F	2281298	2009-12-23	78	20.4	2.6	2.697	0
CTRL	29124	F	2281298	2009-12-23	79	20.7	2.9	2.728	0
CTRL	29124	F	2281298	2009-12-23	80	20.1	2.3	2.743	0
CTRL	29124	F	2281298	2009-12-23	81	20.5	2.7	2.75	0
CTRL	29124	F	2281298	2009-12-23	82	20.7	2.9	2.749	0
CTRL	29124	F	2281298	2009-12-23	83	20.7	2.9	2.739	0
CTRL	29124	F	2281298	2009-12-23	84	20.7	2.9	2.72	0
CTRL	29124	F	2281298	2009-12-23	85	20	2.2	2.698	0
CTRL	29124	F	2281298	2009-12-23	86	20.6	2.8	2.678	0
CTRL	29124	F	2281298	2009-12-23	87	20.7	2.9	2.661	0
CTRL	29124	F	2281298	2009-12-23	88	20.3	2.5	2.647	0
CTRL	29124	F	2281298	2009-12-23	89	20.5	2.7	2.64	0
CTRL	29124	F	2281298	2009-12-23	90	20.5	2.7	2.643	0
CTRL	29124	F	2281298	2009-12-23	91	20.5	2.7	2.661	0
CTRL	29124	F	2281298	2009-12-23	92	19.7	1.9	2.696	0
CTRL	29124	F	2281298	2009-12-23	93	20.5	2.7	2.753	0
CTRL	29124	F	2281298	2009-12-23	94	20.7	2.9	2.823	0
CTRL	29124	F	2281298	2009-12-23	95	21.1	3.3	2.895	0
CTRL	29124	F	2281298	2009-12-23	96	20.8	3	2.96	0
CTRL	29124	F	2281298	2009-12-23	97	20.8	3	3.015	0
CTRL	29124	F	2281298	2009-12-23	98	20.8	3	3.059	0
CTRL	29124	F	2281298	2009-12-23	99	21.2	3.4	3.09	0
CTRL	29124	F	2281298	2009-12-23	100	20.4	2.6	3.108	0
CTRL	29124	F	2281298	2009-12-23	101	21.1	3.3	3.112	0
CTRL	29124	F	2281298	2009-12-23	102	21.2	3.4	3.1	0
CTRL	29124	F	2281298	2009-12-23	103	20.8	3	3.068	0
CTRL	29124	F	2281298	2009-12-23	104	20.8	3	3.018	0
CTRL	29124	F	2281298	2009-12-23	105	20.8	3	2.953	0
CTRL	29124	F	2281298	2009-12-23	106	20.3	2.5	2.875	0
CTRL	29124	F	2281298	2009-12-23	107	20.9	3.1	2.784	0
CTRL	29124	F	2281298	2009-12-23	108	20.2	2.4	2.678	0
CTRL	29124	F	2281298	2009-12-23	109	20.4	2.6	2.556	0
CTRL	29124	F	2281298	2009-12-23	110	20.1	2.3	2.415	1
CTRL	29124	F	2281298	2009-12-23	111	20.1	2.3	2.252	1
CTRL	29124	F	2281298	2009-12-23	112	20.1	2.3	2.06	1
CTRL	29124	F	2281298	2009-12-23	113	19.3	1.5	1.837	1
CTRL	29124	F	2281298	2009-12-23	114	19.1	1.3	1.58	1
CTRL	29124	F	2281298	2009-12-23	115	19.2	1.4	1.283	1
CTRL	29124	F	2281298	2009-12-23	116	19.3	1.5	0.935	1
CTRL	29124	F	2281298	2009-12-23	117	18.1	0.3	0.528	2
CTRL	29124	F	2281298	2009-12-23	118	18.1	0.3	0.06	2
CTRL	29124	F	2281298	2009-12-23	119	18.1	0.3	-0.47	2
CTRL	29124	F	2281298	2009-12-23	120	18.1	0.3	-1.059	2
CTRL	29124	F	2281298	2009-12-23	121	13.9	-3.9	-1.688	4
CTRL	29124	F	2281298	2009-12-23	122	.	.	.	.
CTRL	29124	F	2281298	2009-12-23	123	.	.	.	.
CTRL	29124	F	2281298	2009-12-23	124	.	.	.	.
CTRL	29124	F	2281298	2009-12-23	125	.	.	.	.
CTRL	29124	F	2281298	2009-12-23	126	.	.	.	.
CTRL	29124	F	2281298	2009-12-23	127	.	.	.	.
CTRL	29124	F	2281298	2009-12-23	128	.	.	.	.
CTRL	29124	F	2281298	2009-12-23	129	.	.	.	.
CTRL	29124	F	2281298	2009-12-23	130	.	.	.	.
CTRL	29124	F	2281298	2009-12-23	131	.	.	.	.
CTRL	29124	F	2281298	2009-12-23	132	.	.	.	.
CTRL	29124	F	2281298	2009-12-23	133	.	.	.	.
CTRL	29124	F	2281298	2009-12-23	134	.	.	.	.
CTRL	29124	F	2281298	2009-12-23	135	.	.	.	.
CTRL	29124	F	2281298	2009-12-23	136	.	.	.	.
CTRL	29124	F	2281298	2009-12-23	137	.	.	.	.
CTRL	29124	F	2281298	2009-12-23	138	.	.	.	.
CTRL	29124	F	2281298	2009-12-23	139	.	.	.	.
CTRL	29124	F	2281298	2009-12-23	140	.	.	.	.
CTRL	29124	F	2281298	2009-12-23	141	.	.	.	.
CTRL	29124	F	2281298	2009-12-23	142	.	.	.	.
CTRL	29124	F	2281298	2009-12-23	143	.	.	.	.
CTRL	29124	F	2281298	2009-12-23	144	.	.	.	.
CTRL	29124	F	2281298	2009-12-23	145	.	.	.	.
CTRL	29124	F	2281298	2009-12-23	146	.	.	.	.
CTRL	29124	F	2281298	2009-12-23	147	.	.	.	.
CTRL	29124	F	2281298	2009-12-23	148	.	.	.	.
CTRL	29124	F	2281298	2009-12-23	149	.	.	.	.
CTRL	29124	F	2281298	2009-12-23	150	.	.	.	.
CTRL	29124	F	2281298	2009-12-23	151	.	.	.	.
CTRL	29124	F	2281298	2009-12-23	152	.	.	.	.
CTRL	29124	F	2281298	2009-12-23	153	.	.	.	.
CTRL	29124	F	2281298	2009-12-23	154	.	.	.	.
CTRL	29128	F	2291299	2009-12-23	50	17.4	0	-0.084	0
CTRL	29128	F	2291299	2009-12-23	51	17.4	0	-0.087	0
CTRL	29128	F	2291299	2009-12-23	52	17.5	0	-0.088	0
CTRL	29128	F	2291299	2009-12-23	53	16.8	-0.6	-0.083	1
CTRL	29128	F	2291299	2009-12-23	54	17.4	0	-0.07	0
CTRL	29128	F	2291299	2009-12-23	55	17.4	0	-0.052	0
CTRL	29128	F	2291299	2009-12-23	56	17.4	0	-0.032	0
CTRL	29128	F	2291299	2009-12-23	57	17.4	0	-0.014	0
CTRL	29128	F	2291299	2009-12-23	58	17.3	-0.1	0.002	1
CTRL	29128	F	2291299	2009-12-23	59	17.4	0	0.011	0
CTRL	29128	F	2291299	2009-12-23	60	17.7	0.3	0.012	0
CTRL	29128	F	2291299	2009-12-23	61	17.4	0	0	1
CTRL	29128	F	2291299	2009-12-23	62	17.4	0	-0.024	1
CTRL	29128	F	2291299	2009-12-23	63	17.4	0	-0.057	1
CTRL	29128	F	2291299	2009-12-23	64	17.5	0.1	-0.097	1
CTRL	29128	F	2291299	2009-12-23	65	17	-0.4	-0.141	1
CTRL	29128	F	2291299	2009-12-23	66	17.7	0.3	-0.183	1
CTRL	29128	F	2291299	2009-12-23	67	17	-0.4	-0.218	1
CTRL	29128	F	2291299	2009-12-23	68	17	-0.4	-0.237	1
CTRL	29128	F	2291299	2009-12-23	69	17	-0.4	-0.231	1
CTRL	29128	F	2291299	2009-12-23	70	17	-0.4	-0.197	1
CTRL	29128	F	2291299	2009-12-23	71	16.7	-0.7	-0.132	0
CTRL	29128	F	2291299	2009-12-23	72	17.6	0.2	-0.04	1
CTRL	29128	F	2291299	2009-12-23	73	17.7	0.3	0.067	1
CTRL	29128	F	2291299	2009-12-23	74	17.4	0	0.18	1
CTRL	29128	F	2291299	2009-12-23	75	18	0.6	0.293	1
CTRL	29128	F	2291299	2009-12-23	76	18	0.6	0.4	1
CTRL	29128	F	2291299	2009-12-23	77	18	0.6	0.499	1
CTRL	29128	F	2291299	2009-12-23	78	17.9	0.5	0.59	0
CTRL	29128	F	2291299	2009-12-23	79	17.8	0.4	0.679	0
CTRL	29128	F	2291299	2009-12-23	80	18	0.6	0.765	0
CTRL	29128	F	2291299	2009-12-23	81	18.4	1	0.847	0
CTRL	29128	F	2291299	2009-12-23	82	18.5	1.1	0.918	1
CTRL	29128	F	2291299	2009-12-23	83	18.5	1.1	0.975	1
CTRL	29128	F	2291299	2009-12-23	84	18.5	1.1	1.019	1
CTRL	29128	F	2291299	2009-12-23	85	18.4	1	1.051	0
CTRL	29128	F	2291299	2009-12-23	86	18.5	1.1	1.076	0
CTRL	29128	F	2291299	2009-12-23	87	18.1	0.7	1.096	0
CTRL	29128	F	2291299	2009-12-23	88	18.5	1.1	1.114	0
CTRL	29128	F	2291299	2009-12-23	89	18.8	1.4	1.127	0
CTRL	29128	F	2291299	2009-12-23	90	18.8	1.4	1.132	0
CTRL	29128	F	2291299	2009-12-23	91	18.8	1.4	1.129	0
CTRL	29128	F	2291299	2009-12-23	92	18	0.6	1.124	1
CTRL	29128	F	2291299	2009-12-23	93	18.4	1	1.127	0
CTRL	29128	F	2291299	2009-12-23	94	18.4	1	1.141	0
CTRL	29128	F	2291299	2009-12-23	95	18.6	1.2	1.163	0
CTRL	29128	F	2291299	2009-12-23	96	18.7	1.3	1.191	0
CTRL	29128	F	2291299	2009-12-23	97	18.7	1.3	1.221	0
CTRL	29128	F	2291299	2009-12-23	98	18.7	1.3	1.251	0
CTRL	29128	F	2291299	2009-12-23	99	18.5	1.1	1.284	1
CTRL	29128	F	2291299	2009-12-23	100	18.9	1.5	1.317	0
CTRL	29128	F	2291299	2009-12-23	101	18.8	1.4	1.352	0
CTRL	29128	F	2291299	2009-12-23	102	19	1.6	1.388	0
CTRL	29128	F	2291299	2009-12-23	103	18.6	1.2	1.429	0
CTRL	29128	F	2291299	2009-12-23	104	18.6	1.2	1.479	0
CTRL	29128	F	2291299	2009-12-23	105	18.6	1.2	1.541	0
CTRL	29128	F	2291299	2009-12-23	106	18.7	1.3	1.61	1
CTRL	29128	F	2291299	2009-12-23	107	19.3	1.9	1.676	1
CTRL	29128	F	2291299	2009-12-23	108	19.5	2.1	1.724	0
CTRL	29128	F	2291299	2009-12-23	109	19.5	2.1	1.743	1
CTRL	29128	F	2291299	2009-12-23	110	19.4	2	1.728	1
CTRL	29128	F	2291299	2009-12-23	111	19.4	2	1.681	1
CTRL	29128	F	2291299	2009-12-23	112	19.4	2	1.61	1
CTRL	29128	F	2291299	2009-12-23	113	18.2	0.8	1.53	1
CTRL	29128	F	2291299	2009-12-23	114	18.3	0.9	1.459	1
CTRL	29128	F	2291299	2009-12-23	115	18.3	0.9	1.405	1
CTRL	29128	F	2291299	2009-12-23	116	18.9	1.5	1.365	1
CTRL	29128	F	2291299	2009-12-23	117	19	1.6	1.327	1
CTRL	29128	F	2291299	2009-12-23	118	19	1.6	1.28	1
CTRL	29128	F	2291299	2009-12-23	119	19	1.6	1.219	1
CTRL	29128	F	2291299	2009-12-23	120	19	1.6	1.145	1
CTRL	29128	F	2291299	2009-12-23	121	17.8	0.4	1.067	2
CTRL	29128	F	2291299	2009-12-23	122	18.3	0.9	0.997	2
CTRL	29128	F	2291299	2009-12-23	123	18.3	0.9	0.943	2
CTRL	29128	F	2291299	2009-12-23	124	17.9	0.5	0.906	2
CTRL	29128	F	2291299	2009-12-23	125	17.9	0.5	0.887	2
CTRL	29128	F	2291299	2009-12-23	126	17.9	0.5	0.879	2
CTRL	29128	F	2291299	2009-12-23	127	19	1.6	0.867	2
CTRL	29128	F	2291299	2009-12-23	128	18.6	1.2	0.833	2
CTRL	29128	F	2291299	2009-12-23	129	18.5	1.1	0.769	2
CTRL	29128	F	2291299	2009-12-23	130	17.7	0.3	0.674	2
CTRL	29128	F	2291299	2009-12-23	131	17.9	0.5	0.552	2
CTRL	29128	F	2291299	2009-12-23	132	17.9	0.5	0.404	2
CTRL	29128	F	2291299	2009-12-23	133	17.9	0.5	0.227	2
CTRL	29128	F	2291299	2009-12-23	134	17.7	0.3	0.023	3
CTRL	29128	F	2291299	2009-12-23	135	17.1	-0.3	-0.203	2
CTRL	29128	F	2291299	2009-12-23	136	16.7	-0.7	-0.441	2
CTRL	29128	F	2291299	2009-12-23	137	16.5	-0.9	-0.684	3
CTRL	29128	F	2291299	2009-12-23	138	16.5	-0.9	-0.927	4
CTRL	29128	F	2291299	2009-12-23	139	.	.	.	.
CTRL	29128	F	2291299	2009-12-23	140	.	.	.	.
CTRL	29128	F	2291299	2009-12-23	141	.	.	.	.
CTRL	29128	F	2291299	2009-12-23	142	.	.	.	.
CTRL	29128	F	2291299	2009-12-23	143	.	.	.	.
CTRL	29128	F	2291299	2009-12-23	144	.	.	.	.
CTRL	29128	F	2291299	2009-12-23	145	.	.	.	.
CTRL	29128	F	2291299	2009-12-23	146	.	.	.	.
CTRL	29128	F	2291299	2009-12-23	147	.	.	.	.
CTRL	29128	F	2291299	2009-12-23	148	.	.	.	.
CTRL	29128	F	2291299	2009-12-23	149	.	.	.	.
CTRL	29128	F	2291299	2009-12-23	150	.	.	.	.
CTRL	29128	F	2291299	2009-12-23	151	.	.	.	.
CTRL	29128	F	2291299	2009-12-23	152	.	.	.	.
CTRL	29128	F	2291299	2009-12-23	153	.	.	.	.
CTRL	29128	F	2291299	2009-12-23	154	.	.	.	.
CTRL	29129	F	2291299	2009-12-23	50	15.3	0	-0.002	0
CTRL	29129	F	2291299	2009-12-23	51	15.4	0.1	0.09	0
CTRL	29129	F	2291299	2009-12-23	52	15.6	0.3	0.182	0
CTRL	29129	F	2291299	2009-12-23	53	15.4	0.1	0.275	1
CTRL	29129	F	2291299	2009-12-23	54	15.8	0.5	0.37	0
CTRL	29129	F	2291299	2009-12-23	55	15.8	0.5	0.467	0
CTRL	29129	F	2291299	2009-12-23	56	15.8	0.5	0.568	0
CTRL	29129	F	2291299	2009-12-23	57	15.8	0.5	0.675	0
CTRL	29129	F	2291299	2009-12-23	58	16.1	0.8	0.789	1
CTRL	29129	F	2291299	2009-12-23	59	16	0.7	0.907	0
CTRL	29129	F	2291299	2009-12-23	60	16.3	1	1.026	0
CTRL	29129	F	2291299	2009-12-23	61	16.7	1.4	1.142	0
CTRL	29129	F	2291299	2009-12-23	62	16.7	1.4	1.247	0
CTRL	29129	F	2291299	2009-12-23	63	16.7	1.4	1.339	0
CTRL	29129	F	2291299	2009-12-23	64	16.5	1.2	1.421	0
CTRL	29129	F	2291299	2009-12-23	65	17.2	1.9	1.492	0
CTRL	29129	F	2291299	2009-12-23	66	16.9	1.6	1.554	0
CTRL	29129	F	2291299	2009-12-23	67	16.6	1.3	1.611	0
CTRL	29129	F	2291299	2009-12-23	68	17.1	1.8	1.669	0
CTRL	29129	F	2291299	2009-12-23	69	17.1	1.8	1.732	0
CTRL	29129	F	2291299	2009-12-23	70	17.1	1.8	1.801	0
CTRL	29129	F	2291299	2009-12-23	71	16.3	1	1.882	0
CTRL	29129	F	2291299	2009-12-23	72	17.5	2.2	1.977	0
CTRL	29129	F	2291299	2009-12-23	73	17.8	2.5	2.077	0
CTRL	29129	F	2291299	2009-12-23	74	17.6	2.3	2.174	0
CTRL	29129	F	2291299	2009-12-23	75	17.6	2.3	2.268	0
CTRL	29129	F	2291299	2009-12-23	76	17.6	2.3	2.36	0
CTRL	29129	F	2291299	2009-12-23	77	17.6	2.3	2.454	0
CTRL	29129	F	2291299	2009-12-23	78	17.8	2.5	2.551	0
CTRL	29129	F	2291299	2009-12-23	79	17.7	2.4	2.652	0
CTRL	29129	F	2291299	2009-12-23	80	17.9	2.6	2.753	0
CTRL	29129	F	2291299	2009-12-23	81	18.5	3.2	2.847	0
CTRL	29129	F	2291299	2009-12-23	82	18.4	3.1	2.927	0
CTRL	29129	F	2291299	2009-12-23	83	18.4	3.1	2.989	0
CTRL	29129	F	2291299	2009-12-23	84	18.4	3.1	3.032	0
CTRL	29129	F	2291299	2009-12-23	85	17.8	2.5	3.06	0
CTRL	29129	F	2291299	2009-12-23	86	18.8	3.5	3.075	0
CTRL	29129	F	2291299	2009-12-23	87	18.6	3.3	3.071	0
CTRL	29129	F	2291299	2009-12-23	88	18.2	2.9	3.052	0
CTRL	29129	F	2291299	2009-12-23	89	18.3	3	3.02	0
CTRL	29129	F	2291299	2009-12-23	90	18.3	3	2.979	0
CTRL	29129	F	2291299	2009-12-23	91	18.3	3	2.932	0
CTRL	29129	F	2291299	2009-12-23	92	17.8	2.5	2.882	0
CTRL	29129	F	2291299	2009-12-23	93	18	2.7	2.831	0
CTRL	29129	F	2291299	2009-12-23	94	17.9	2.6	2.778	0
CTRL	29129	F	2291299	2009-12-23	95	18.1	2.8	2.716	0
CTRL	29129	F	2291299	2009-12-23	96	18.1	2.8	2.636	0
CTRL	29129	F	2291299	2009-12-23	97	18.1	2.8	2.531	0
CTRL	29129	F	2291299	2009-12-23	98	18.1	2.8	2.396	0
CTRL	29129	F	2291299	2009-12-23	99	17.4	2.1	2.233	0
CTRL	29129	F	2291299	2009-12-23	100	17.3	2	2.048	0
CTRL	29129	F	2291299	2009-12-23	101	17.3	2	1.849	0
CTRL	29129	F	2291299	2009-12-23	102	16.9	1.6	1.642	0
CTRL	29129	F	2291299	2009-12-23	103	16.3	1	1.433	2
CTRL	29129	F	2291299	2009-12-23	104	16.3	1	1.228	2
CTRL	29129	F	2291299	2009-12-23	105	16.3	1	1.029	2
CTRL	29129	F	2291299	2009-12-23	106	16.3	1	0.828	1
CTRL	29129	F	2291299	2009-12-23	107	16	0.7	0.622	2
CTRL	29129	F	2291299	2009-12-23	108	15.6	0.3	0.405	3
CTRL	29129	F	2291299	2009-12-23	109	15.4	0.1	0.177	3
CTRL	29129	F	2291299	2009-12-23	110	15.3	0	-0.066	3
CTRL	29129	F	2291299	2009-12-23	111	15.3	0	-0.328	3
CTRL	29129	F	2291299	2009-12-23	112	15.3	0	-0.613	3
CTRL	29129	F	2291299	2009-12-23	113	13.9	-1.4	-0.917	3
CTRL	29129	F	2291299	2009-12-23	114	13.8	-1.5	-1.227	4
CTRL	29129	F	2291299	2009-12-23	115	.	.	.	.
CTRL	29129	F	2291299	2009-12-23	116	.	.	.	.
CTRL	29129	F	2291299	2009-12-23	117	.	.	.	.
CTRL	29129	F	2291299	2009-12-23	118	.	.	.	.
CTRL	29129	F	2291299	2009-12-23	119	.	.	.	.
CTRL	29129	F	2291299	2009-12-23	120	.	.	.	.
CTRL	29129	F	2291299	2009-12-23	121	.	.	.	.
CTRL	29129	F	2291299	2009-12-23	122	.	.	.	.
CTRL	29129	F	2291299	2009-12-23	123	.	.	.	.
CTRL	29129	F	2291299	2009-12-23	124	.	.	.	.
CTRL	29129	F	2291299	2009-12-23	125	.	.	.	.
CTRL	29129	F	2291299	2009-12-23	126	.	.	.	.
CTRL	29129	F	2291299	2009-12-23	127	.	.	.	.
CTRL	29129	F	2291299	2009-12-23	128	.	.	.	.
CTRL	29129	F	2291299	2009-12-23	129	.	.	.	.
CTRL	29129	F	2291299	2009-12-23	130	.	.	.	.
CTRL	29129	F	2291299	2009-12-23	131	.	.	.	.
CTRL	29129	F	2291299	2009-12-23	132	.	.	.	.
CTRL	29129	F	2291299	2009-12-23	133	.	.	.	.
CTRL	29129	F	2291299	2009-12-23	134	.	.	.	.
CTRL	29129	F	2291299	2009-12-23	135	.	.	.	.
CTRL	29129	F	2291299	2009-12-23	136	.	.	.	.
CTRL	29129	F	2291299	2009-12-23	137	.	.	.	.
CTRL	29129	F	2291299	2009-12-23	138	.	.	.	.
CTRL	29129	F	2291299	2009-12-23	139	.	.	.	.
CTRL	29129	F	2291299	2009-12-23	140	.	.	.	.
CTRL	29129	F	2291299	2009-12-23	141	.	.	.	.
CTRL	29129	F	2291299	2009-12-23	142	.	.	.	.
CTRL	29129	F	2291299	2009-12-23	143	.	.	.	.
CTRL	29129	F	2291299	2009-12-23	144	.	.	.	.
CTRL	29129	F	2291299	2009-12-23	145	.	.	.	.
CTRL	29129	F	2291299	2009-12-23	146	.	.	.	.
CTRL	29129	F	2291299	2009-12-23	147	.	.	.	.
CTRL	29129	F	2291299	2009-12-23	148	.	.	.	.
CTRL	29129	F	2291299	2009-12-23	149	.	.	.	.
CTRL	29129	F	2291299	2009-12-23	150	.	.	.	.
CTRL	29129	F	2291299	2009-12-23	151	.	.	.	.
CTRL	29129	F	2291299	2009-12-23	152	.	.	.	.
CTRL	29129	F	2291299	2009-12-23	153	.	.	.	.
CTRL	29129	F	2291299	2009-12-23	154	.	.	.	.
CTRL	29135	F	2301299	2009-12-23	50	16.2	0	0.001	0
CTRL	29135	F	2301299	2009-12-23	51	16.3	0	0.067	0
CTRL	29135	F	2301299	2009-12-23	52	16.4	0.1	0.134	0
CTRL	29135	F	2301299	2009-12-23	53	15.9	-0.3	0.199	0
CTRL	29135	F	2301299	2009-12-23	54	16.8	0.6	0.259	0
CTRL	29135	F	2301299	2009-12-23	55	16.8	0.6	0.304	0
CTRL	29135	F	2301299	2009-12-23	56	16.8	0.6	0.33	0
CTRL	29135	F	2301299	2009-12-23	57	16.8	0.6	0.337	0
CTRL	29135	F	2301299	2009-12-23	58	16.7	0.5	0.332	0
CTRL	29135	F	2301299	2009-12-23	59	16.1	-0.1	0.324	0
CTRL	29135	F	2301299	2009-12-23	60	16.2	0	0.327	0
CTRL	29135	F	2301299	2009-12-23	61	16.5	0.3	0.348	0
CTRL	29135	F	2301299	2009-12-23	62	16.5	0.3	0.387	0
CTRL	29135	F	2301299	2009-12-23	63	16.5	0.3	0.443	0
CTRL	29135	F	2301299	2009-12-23	64	16.5	0.3	0.513	0
CTRL	29135	F	2301299	2009-12-23	65	17.2	1	0.59	0
CTRL	29135	F	2301299	2009-12-23	66	17.2	1	0.667	0
CTRL	29135	F	2301299	2009-12-23	67	16.6	0.4	0.741	0
CTRL	29135	F	2301299	2009-12-23	68	17.2	1	0.815	0
CTRL	29135	F	2301299	2009-12-23	69	17.2	1	0.889	0
CTRL	29135	F	2301299	2009-12-23	70	17.2	1	0.963	0
CTRL	29135	F	2301299	2009-12-23	71	16.6	0.4	1.043	0
CTRL	29135	F	2301299	2009-12-23	72	17.6	1.4	1.129	0
CTRL	29135	F	2301299	2009-12-23	73	17.4	1.2	1.217	0
CTRL	29135	F	2301299	2009-12-23	74	17.8	1.6	1.302	0
CTRL	29135	F	2301299	2009-12-23	75	17.6	1.4	1.384	0
CTRL	29135	F	2301299	2009-12-23	76	17.6	1.4	1.463	0
CTRL	29135	F	2301299	2009-12-23	77	17.6	1.4	1.542	0
CTRL	29135	F	2301299	2009-12-23	78	17.8	1.6	1.624	0
CTRL	29135	F	2301299	2009-12-23	79	17.7	1.5	1.707	0
CTRL	29135	F	2301299	2009-12-23	80	17.8	1.6	1.789	0
CTRL	29135	F	2301299	2009-12-23	81	18.4	2.2	1.866	0
CTRL	29135	F	2301299	2009-12-23	82	18.3	2.1	1.928	0
CTRL	29135	F	2301299	2009-12-23	83	18.3	2.1	1.974	0
CTRL	29135	F	2301299	2009-12-23	84	18.3	2.1	2.003	0
CTRL	29135	F	2301299	2009-12-23	85	18	1.8	2.019	0
CTRL	29135	F	2301299	2009-12-23	86	18.5	2.3	2.025	0
CTRL	29135	F	2301299	2009-12-23	87	17.8	1.6	2.025	0
CTRL	29135	F	2301299	2009-12-23	88	18.3	2.1	2.023	0
CTRL	29135	F	2301299	2009-12-23	89	18.3	2.1	2.017	0
CTRL	29135	F	2301299	2009-12-23	90	18.3	2.1	2.007	0
CTRL	29135	F	2301299	2009-12-23	91	18.3	2.1	1.995	0
CTRL	29135	F	2301299	2009-12-23	92	17.7	1.5	1.983	0
CTRL	29135	F	2301299	2009-12-23	93	18.4	2.2	1.974	0
CTRL	29135	F	2301299	2009-12-23	94	18.3	2.1	1.966	0
CTRL	29135	F	2301299	2009-12-23	95	18.1	1.9	1.958	0
CTRL	29135	F	2301299	2009-12-23	96	18.1	1.9	1.953	0
CTRL	29135	F	2301299	2009-12-23	97	18.1	1.9	1.952	0
CTRL	29135	F	2301299	2009-12-23	98	18.1	1.9	1.954	0
CTRL	29135	F	2301299	2009-12-23	99	18.2	2	1.959	0
CTRL	29135	F	2301299	2009-12-23	100	18.1	1.9	1.966	0
CTRL	29135	F	2301299	2009-12-23	101	18.5	2.3	1.974	1
CTRL	29135	F	2301299	2009-12-23	102	18.4	2.2	1.981	0
CTRL	29135	F	2301299	2009-12-23	103	17.9	1.7	1.991	0
CTRL	29135	F	2301299	2009-12-23	104	17.9	1.7	2.01	0
CTRL	29135	F	2301299	2009-12-23	105	17.9	1.7	2.043	0
CTRL	29135	F	2301299	2009-12-23	106	18.8	2.6	2.085	0
CTRL	29135	F	2301299	2009-12-23	107	18.1	1.9	2.128	0
CTRL	29135	F	2301299	2009-12-23	108	18.4	2.2	2.171	0
CTRL	29135	F	2301299	2009-12-23	109	18.6	2.4	2.208	0
CTRL	29135	F	2301299	2009-12-23	110	18.6	2.4	2.238	0
CTRL	29135	F	2301299	2009-12-23	111	18.6	2.4	2.26	0
CTRL	29135	F	2301299	2009-12-23	112	18.6	2.4	2.277	0
CTRL	29135	F	2301299	2009-12-23	113	17.9	1.7	2.294	0
CTRL	29135	F	2301299	2009-12-23	114	18.2	2	2.318	0
CTRL	29135	F	2301299	2009-12-23	115	18.8	2.6	2.345	0
CTRL	29135	F	2301299	2009-12-23	116	18.6	2.4	2.369	0
CTRL	29135	F	2301299	2009-12-23	117	18.7	2.5	2.383	0
CTRL	29135	F	2301299	2009-12-23	118	18.7	2.5	2.383	0
CTRL	29135	F	2301299	2009-12-23	119	18.7	2.5	2.368	0
CTRL	29135	F	2301299	2009-12-23	120	18.7	2.5	2.339	0
CTRL	29135	F	2301299	2009-12-23	121	18.3	2.1	2.298	0
CTRL	29135	F	2301299	2009-12-23	122	18.6	2.4	2.251	1
CTRL	29135	F	2301299	2009-12-23	123	18.2	2	2.201	0
CTRL	29135	F	2301299	2009-12-23	124	18.2	2	2.152	1
CTRL	29135	F	2301299	2009-12-23	125	18.2	2	2.107	1
CTRL	29135	F	2301299	2009-12-23	126	18.2	2	2.063	1
CTRL	29135	F	2301299	2009-12-23	127	18.2	2	2.016	0
CTRL	29135	F	2301299	2009-12-23	128	18	1.8	1.963	1
CTRL	29135	F	2301299	2009-12-23	129	18.2	2	1.897	1
CTRL	29135	F	2301299	2009-12-23	130	18.2	2	1.81	0
CTRL	29135	F	2301299	2009-12-23	131	17.8	1.6	1.696	1
CTRL	29135	F	2301299	2009-12-23	132	17.8	1.6	1.551	1
CTRL	29135	F	2301299	2009-12-23	133	17.8	1.6	1.371	1
CTRL	29135	F	2301299	2009-12-23	134	17.4	1.2	1.153	1
CTRL	29135	F	2301299	2009-12-23	135	17.1	0.9	0.898	2
CTRL	29135	F	2301299	2009-12-23	136	16.3	0.1	0.606	2
CTRL	29135	F	2301299	2009-12-23	137	16.4	0.2	0.278	2
CTRL	29135	F	2301299	2009-12-23	138	16.5	0.3	-0.093	2
CTRL	29135	F	2301299	2009-12-23	139	16.5	0.3	-0.514	2
CTRL	29135	F	2301299	2009-12-23	140	16.5	0.3	-0.988	2
CTRL	29135	F	2301299	2009-12-23	141	12.7	-3.5	-1.497	4
CTRL	29135	F	2301299	2009-12-23	142	.	.	.	.
CTRL	29135	F	2301299	2009-12-23	143	.	.	.	.
CTRL	29135	F	2301299	2009-12-23	144	.	.	.	.
CTRL	29135	F	2301299	2009-12-23	145	.	.	.	.
CTRL	29135	F	2301299	2009-12-23	146	.	.	.	.
CTRL	29135	F	2301299	2009-12-23	147	.	.	.	.
CTRL	29135	F	2301299	2009-12-23	148	.	.	.	.
CTRL	29135	F	2301299	2009-12-23	149	.	.	.	.
CTRL	29135	F	2301299	2009-12-23	150	.	.	.	.
CTRL	29135	F	2301299	2009-12-23	151	.	.	.	.
CTRL	29135	F	2301299	2009-12-23	152	.	.	.	.
CTRL	29135	F	2301299	2009-12-23	153	.	.	.	.
CTRL	29135	F	2301299	2009-12-23	154	.	.	.	.
CTRL	29136	F	2301299	2009-12-23	50	15.9	0	0.058	0
CTRL	29136	F	2301299	2009-12-23	51	16.2	0.3	0.223	0
CTRL	29136	F	2301299	2009-12-23	52	16.5	0.6	0.387	0
CTRL	29136	F	2301299	2009-12-23	53	16.8	0.9	0.551	0
CTRL	29136	F	2301299	2009-12-23	54	16.6	0.7	0.72	0
CTRL	29136	F	2301299	2009-12-23	55	16.6	0.7	0.905	0
CTRL	29136	F	2301299	2009-12-23	56	16.6	0.7	1.116	0
CTRL	29136	F	2301299	2009-12-23	57	16.6	0.7	1.359	0
CTRL	29136	F	2301299	2009-12-23	58	17.5	1.6	1.632	0
CTRL	29136	F	2301299	2009-12-23	59	17.8	1.9	1.923	0
CTRL	29136	F	2301299	2009-12-23	60	18.1	2.2	2.218	0
CTRL	29136	F	2301299	2009-12-23	61	18.7	2.8	2.5	0
CTRL	29136	F	2301299	2009-12-23	62	18.7	2.8	2.756	0
CTRL	29136	F	2301299	2009-12-23	63	18.7	2.8	2.973	0
CTRL	29136	F	2301299	2009-12-23	64	19.7	3.8	3.143	0
CTRL	29136	F	2301299	2009-12-23	65	19.8	3.9	3.255	0
CTRL	29136	F	2301299	2009-12-23	66	19.5	3.6	3.312	0
CTRL	29136	F	2301299	2009-12-23	67	18.9	3	3.324	0
CTRL	29136	F	2301299	2009-12-23	68	19.1	3.2	3.309	0
CTRL	29136	F	2301299	2009-12-23	69	19.1	3.2	3.281	0
CTRL	29136	F	2301299	2009-12-23	70	19.1	3.2	3.251	0
CTRL	29136	F	2301299	2009-12-23	71	18.9	3	3.228	0
CTRL	29136	F	2301299	2009-12-23	72	19.2	3.3	3.22	0
CTRL	29136	F	2301299	2009-12-23	73	19.6	3.7	3.23	0
CTRL	29136	F	2301299	2009-12-23	74	17.6	1.7	3.266	0
CTRL	29136	F	2301299	2009-12-23	75	19.5	3.6	3.335	0
CTRL	29136	F	2301299	2009-12-23	76	19.5	3.6	3.426	0
CTRL	29136	F	2301299	2009-12-23	77	19.5	3.6	3.528	0
CTRL	29136	F	2301299	2009-12-23	78	19.9	4	3.633	0
CTRL	29136	F	2301299	2009-12-23	79	19.5	3.6	3.734	0
CTRL	29136	F	2301299	2009-12-23	80	19.5	3.6	3.83	0
CTRL	29136	F	2301299	2009-12-23	81	20	4.1	3.921	0
CTRL	29136	F	2301299	2009-12-23	82	20.1	4.2	3.999	0
CTRL	29136	F	2301299	2009-12-23	83	20.1	4.2	4.064	0
CTRL	29136	F	2301299	2009-12-23	84	20.1	4.2	4.114	0
CTRL	29136	F	2301299	2009-12-23	85	19.7	3.8	4.155	0
CTRL	29136	F	2301299	2009-12-23	86	20.3	4.4	4.19	0
CTRL	29136	F	2301299	2009-12-23	87	19.8	3.9	4.219	0
CTRL	29136	F	2301299	2009-12-23	88	20.1	4.2	4.243	0
CTRL	29136	F	2301299	2009-12-23	89	20.4	4.5	4.26	0
CTRL	29136	F	2301299	2009-12-23	90	20.4	4.5	4.265	0
CTRL	29136	F	2301299	2009-12-23	91	20.4	4.5	4.259	0
CTRL	29136	F	2301299	2009-12-23	92	19.6	3.7	4.248	0
CTRL	29136	F	2301299	2009-12-23	93	20	4.1	4.237	0
CTRL	29136	F	2301299	2009-12-23	94	20.1	4.2	4.227	0
CTRL	29136	F	2301299	2009-12-23	95	20.5	4.6	4.214	0
CTRL	29136	F	2301299	2009-12-23	96	19.9	4	4.196	0
CTRL	29136	F	2301299	2009-12-23	97	19.9	4	4.173	0
CTRL	29136	F	2301299	2009-12-23	98	19.9	4	4.145	0
CTRL	29136	F	2301299	2009-12-23	99	20.4	4.5	4.107	0
CTRL	29136	F	2301299	2009-12-23	100	20.1	4.2	4.056	0
CTRL	29136	F	2301299	2009-12-23	101	19.7	3.8	3.99	0
CTRL	29136	F	2301299	2009-12-23	102	19.7	3.8	3.912	0
CTRL	29136	F	2301299	2009-12-23	103	19.8	3.9	3.822	0
CTRL	29136	F	2301299	2009-12-23	104	19.8	3.9	3.719	0
CTRL	29136	F	2301299	2009-12-23	105	19.8	3.9	3.602	0
CTRL	29136	F	2301299	2009-12-23	106	18.9	3	3.474	1
CTRL	29136	F	2301299	2009-12-23	107	19.1	3.2	3.342	1
CTRL	29136	F	2301299	2009-12-23	108	19	3.1	3.206	1
CTRL	29136	F	2301299	2009-12-23	109	19.2	3.3	3.062	1
CTRL	29136	F	2301299	2009-12-23	110	18.9	3	2.907	1
CTRL	29136	F	2301299	2009-12-23	111	18.9	3	2.739	1
CTRL	29136	F	2301299	2009-12-23	112	18.9	3	2.559	1
CTRL	29136	F	2301299	2009-12-23	113	17.7	1.8	2.374	1
CTRL	29136	F	2301299	2009-12-23	114	17.5	1.6	2.197	2
CTRL	29136	F	2301299	2009-12-23	115	17.7	1.8	2.029	2
CTRL	29136	F	2301299	2009-12-23	116	17.9	2	1.865	2
CTRL	29136	F	2301299	2009-12-23	117	17.6	1.7	1.692	2
CTRL	29136	F	2301299	2009-12-23	118	17.6	1.7	1.5	2
CTRL	29136	F	2301299	2009-12-23	119	17.6	1.7	1.279	2
CTRL	29136	F	2301299	2009-12-23	120	17.6	1.7	1.024	2
CTRL	29136	F	2301299	2009-12-23	121	16.3	0.4	0.738	3
CTRL	29136	F	2301299	2009-12-23	122	16.3	0.4	0.433	3
CTRL	29136	F	2301299	2009-12-23	123	15.6	-0.3	0.12	4
CTRL	29136	F	2301299	2009-12-23	124	.	.	.	.
CTRL	29136	F	2301299	2009-12-23	125	.	.	.	.
CTRL	29136	F	2301299	2009-12-23	126	.	.	.	.
CTRL	29136	F	2301299	2009-12-23	127	.	.	.	.
CTRL	29136	F	2301299	2009-12-23	128	.	.	.	.
CTRL	29136	F	2301299	2009-12-23	129	.	.	.	.
CTRL	29136	F	2301299	2009-12-23	130	.	.	.	.
CTRL	29136	F	2301299	2009-12-23	131	.	.	.	.
CTRL	29136	F	2301299	2009-12-23	132	.	.	.	.
CTRL	29136	F	2301299	2009-12-23	133	.	.	.	.
CTRL	29136	F	2301299	2009-12-23	134	.	.	.	.
CTRL	29136	F	2301299	2009-12-23	135	.	.	.	.
CTRL	29136	F	2301299	2009-12-23	136	.	.	.	.
CTRL	29136	F	2301299	2009-12-23	137	.	.	.	.
CTRL	29136	F	2301299	2009-12-23	138	.	.	.	.
CTRL	29136	F	2301299	2009-12-23	139	.	.	.	.
CTRL	29136	F	2301299	2009-12-23	140	.	.	.	.
CTRL	29136	F	2301299	2009-12-23	141	.	.	.	.
CTRL	29136	F	2301299	2009-12-23	142	.	.	.	.
CTRL	29136	F	2301299	2009-12-23	143	.	.	.	.
CTRL	29136	F	2301299	2009-12-23	144	.	.	.	.
CTRL	29136	F	2301299	2009-12-23	145	.	.	.	.
CTRL	29136	F	2301299	2009-12-23	146	.	.	.	.
CTRL	29136	F	2301299	2009-12-23	147	.	.	.	.
CTRL	29136	F	2301299	2009-12-23	148	.	.	.	.
CTRL	29136	F	2301299	2009-12-23	149	.	.	.	.
CTRL	29136	F	2301299	2009-12-23	150	.	.	.	.
CTRL	29136	F	2301299	2009-12-23	151	.	.	.	.
CTRL	29136	F	2301299	2009-12-23	152	.	.	.	.
CTRL	29136	F	2301299	2009-12-23	153	.	.	.	.
CTRL	29136	F	2301299	2009-12-23	154	.	.	.	.
CTRL	29139	F	2391304	2009-12-23	50	18.9	0	-0.004	0
CTRL	29139	F	2391304	2009-12-23	51	19	0.1	0.057	0
CTRL	29139	F	2391304	2009-12-23	52	19.1	0.2	0.118	0
CTRL	29139	F	2391304	2009-12-23	53	19	0.1	0.18	0
CTRL	29139	F	2391304	2009-12-23	54	19.2	0.3	0.246	0
CTRL	29139	F	2391304	2009-12-23	55	19.2	0.3	0.317	0
CTRL	29139	F	2391304	2009-12-23	56	19.2	0.3	0.394	0
CTRL	29139	F	2391304	2009-12-23	57	19.2	0.3	0.479	0
CTRL	29139	F	2391304	2009-12-23	58	19.4	0.5	0.572	0
CTRL	29139	F	2391304	2009-12-23	59	19.5	0.6	0.669	0
CTRL	29139	F	2391304	2009-12-23	60	19.8	0.9	0.765	0
CTRL	29139	F	2391304	2009-12-23	61	19.9	1	0.854	0
CTRL	29139	F	2391304	2009-12-23	62	19.9	1	0.933	0
CTRL	29139	F	2391304	2009-12-23	63	19.9	1	0.999	0
CTRL	29139	F	2391304	2009-12-23	64	19.9	1	1.053	0
CTRL	29139	F	2391304	2009-12-23	65	20.3	1.4	1.096	0
CTRL	29139	F	2391304	2009-12-23	66	20.2	1.3	1.128	0
CTRL	29139	F	2391304	2009-12-23	67	20	1.1	1.154	0
CTRL	29139	F	2391304	2009-12-23	68	20	1.1	1.181	0
CTRL	29139	F	2391304	2009-12-23	69	20	1.1	1.218	0
CTRL	29139	F	2391304	2009-12-23	70	20	1.1	1.271	0
CTRL	29139	F	2391304	2009-12-23	71	20.1	1.2	1.343	0
CTRL	29139	F	2391304	2009-12-23	72	20.4	1.5	1.434	1
CTRL	29139	F	2391304	2009-12-23	73	20.4	1.5	1.544	0
CTRL	29139	F	2391304	2009-12-23	74	19.4	0.5	1.669	0
CTRL	29139	F	2391304	2009-12-23	75	21.4	2.5	1.805	0
CTRL	29139	F	2391304	2009-12-23	76	21.4	2.5	1.933	0
CTRL	29139	F	2391304	2009-12-23	77	21.4	2.5	2.039	0
CTRL	29139	F	2391304	2009-12-23	78	20.6	1.7	2.124	0
CTRL	29139	F	2391304	2009-12-23	79	21	2.1	2.194	1
CTRL	29139	F	2391304	2009-12-23	80	21.3	2.4	2.251	0
CTRL	29139	F	2391304	2009-12-23	81	21.5	2.6	2.293	0
CTRL	29139	F	2391304	2009-12-23	82	21.2	2.3	2.323	0
CTRL	29139	F	2391304	2009-12-23	83	21.2	2.3	2.348	0
CTRL	29139	F	2391304	2009-12-23	84	21.2	2.3	2.375	0
CTRL	29139	F	2391304	2009-12-23	85	20.9	2	2.409	0
CTRL	29139	F	2391304	2009-12-23	86	21.4	2.5	2.456	0
CTRL	29139	F	2391304	2009-12-23	87	21.1	2.2	2.512	0
CTRL	29139	F	2391304	2009-12-23	88	21.3	2.4	2.575	0
CTRL	29139	F	2391304	2009-12-23	89	22	3.1	2.636	0
CTRL	29139	F	2391304	2009-12-23	90	22	3.1	2.685	0
CTRL	29139	F	2391304	2009-12-23	91	22	3.1	2.719	0
CTRL	29139	F	2391304	2009-12-23	92	21	2.1	2.743	0
CTRL	29139	F	2391304	2009-12-23	93	21.4	2.5	2.767	0
CTRL	29139	F	2391304	2009-12-23	94	21.6	2.7	2.792	0
CTRL	29139	F	2391304	2009-12-23	95	22	3.1	2.813	0
CTRL	29139	F	2391304	2009-12-23	96	21.7	2.8	2.825	0
CTRL	29139	F	2391304	2009-12-23	97	21.7	2.8	2.825	0
CTRL	29139	F	2391304	2009-12-23	98	21.7	2.8	2.811	0
CTRL	29139	F	2391304	2009-12-23	99	21.7	2.8	2.782	0
CTRL	29139	F	2391304	2009-12-23	100	21.7	2.8	2.734	0
CTRL	29139	F	2391304	2009-12-23	101	21.6	2.7	2.667	0
CTRL	29139	F	2391304	2009-12-23	102	21.5	2.6	2.578	1
CTRL	29139	F	2391304	2009-12-23	103	21.2	2.3	2.468	0
CTRL	29139	F	2391304	2009-12-23	104	21.2	2.3	2.336	0
CTRL	29139	F	2391304	2009-12-23	105	21.2	2.3	2.179	0
CTRL	29139	F	2391304	2009-12-23	106	21	2.1	1.995	0
CTRL	29139	F	2391304	2009-12-23	107	20.6	1.7	1.782	0
CTRL	29139	F	2391304	2009-12-23	108	20.6	1.7	1.54	1
CTRL	29139	F	2391304	2009-12-23	109	20	1.1	1.268	0
CTRL	29139	F	2391304	2009-12-23	110	19.9	1	0.968	1
CTRL	29139	F	2391304	2009-12-23	111	19.9	1	0.64	1
CTRL	29139	F	2391304	2009-12-23	112	19.9	1	0.284	1
CTRL	29139	F	2391304	2009-12-23	113	18.6	-0.3	-0.091	2
CTRL	29139	F	2391304	2009-12-23	114	18.2	-0.7	-0.469	2
CTRL	29139	F	2391304	2009-12-23	115	17.6	-1.3	-0.832	2
CTRL	29139	F	2391304	2009-12-23	116	17.1	-1.8	-1.169	3
CTRL	29139	F	2391304	2009-12-23	117	17.3	-1.6	-1.477	3
CTRL	29139	F	2391304	2009-12-23	118	17.3	-1.6	-1.765	3
CTRL	29139	F	2391304	2009-12-23	119	17.3	-1.6	-2.043	4
CTRL	29139	F	2391304	2009-12-23	120	.	.	.	.
CTRL	29139	F	2391304	2009-12-23	121	.	.	.	.
CTRL	29139	F	2391304	2009-12-23	122	.	.	.	.
CTRL	29139	F	2391304	2009-12-23	123	.	.	.	.
CTRL	29139	F	2391304	2009-12-23	124	.	.	.	.
CTRL	29139	F	2391304	2009-12-23	125	.	.	.	.
CTRL	29139	F	2391304	2009-12-23	126	.	.	.	.
CTRL	29139	F	2391304	2009-12-23	127	.	.	.	.
CTRL	29139	F	2391304	2009-12-23	128	.	.	.	.
CTRL	29139	F	2391304	2009-12-23	129	.	.	.	.
CTRL	29139	F	2391304	2009-12-23	130	.	.	.	.
CTRL	29139	F	2391304	2009-12-23	131	.	.	.	.
CTRL	29139	F	2391304	2009-12-23	132	.	.	.	.
CTRL	29139	F	2391304	2009-12-23	133	.	.	.	.
CTRL	29139	F	2391304	2009-12-23	134	.	.	.	.
CTRL	29139	F	2391304	2009-12-23	135	.	.	.	.
CTRL	29139	F	2391304	2009-12-23	136	.	.	.	.
CTRL	29139	F	2391304	2009-12-23	137	.	.	.	.
CTRL	29139	F	2391304	2009-12-23	138	.	.	.	.
CTRL	29139	F	2391304	2009-12-23	139	.	.	.	.
CTRL	29139	F	2391304	2009-12-23	140	.	.	.	.
CTRL	29139	F	2391304	2009-12-23	141	.	.	.	.
CTRL	29139	F	2391304	2009-12-23	142	.	.	.	.
CTRL	29139	F	2391304	2009-12-23	143	.	.	.	.
CTRL	29139	F	2391304	2009-12-23	144	.	.	.	.
CTRL	29139	F	2391304	2009-12-23	145	.	.	.	.
CTRL	29139	F	2391304	2009-12-23	146	.	.	.	.
CTRL	29139	F	2391304	2009-12-23	147	.	.	.	.
CTRL	29139	F	2391304	2009-12-23	148	.	.	.	.
CTRL	29139	F	2391304	2009-12-23	149	.	.	.	.
CTRL	29139	F	2391304	2009-12-23	150	.	.	.	.
CTRL	29139	F	2391304	2009-12-23	151	.	.	.	.
CTRL	29139	F	2391304	2009-12-23	152	.	.	.	.
CTRL	29139	F	2391304	2009-12-23	153	.	.	.	.
CTRL	29139	F	2391304	2009-12-23	154	.	.	.	.
CTRL	29140	F	2391304	2009-12-23	50	16.6	0	0.032	0
CTRL	29140	F	2391304	2009-12-23	51	16.7	0.1	0.163	0
CTRL	29140	F	2391304	2009-12-23	52	16.9	0.3	0.292	0
CTRL	29140	F	2391304	2009-12-23	53	16.7	0.1	0.419	0
CTRL	29140	F	2391304	2009-12-23	54	17.5	0.9	0.54	0
CTRL	29140	F	2391304	2009-12-23	55	17.5	0.9	0.65	0
CTRL	29140	F	2391304	2009-12-23	56	17.5	0.9	0.748	0
CTRL	29140	F	2391304	2009-12-23	57	17.5	0.9	0.837	0
CTRL	29140	F	2391304	2009-12-23	58	17.6	1	0.925	1
CTRL	29140	F	2391304	2009-12-23	59	17.3	0.7	1.018	0
CTRL	29140	F	2391304	2009-12-23	60	17.1	0.5	1.127	0
CTRL	29140	F	2391304	2009-12-23	61	18	1.4	1.254	1
CTRL	29140	F	2391304	2009-12-23	62	18	1.4	1.391	1
CTRL	29140	F	2391304	2009-12-23	63	18	1.4	1.534	1
CTRL	29140	F	2391304	2009-12-23	64	18.3	1.7	1.674	1
CTRL	29140	F	2391304	2009-12-23	65	18.9	2.3	1.805	0
CTRL	29140	F	2391304	2009-12-23	66	19	2.4	1.919	1
CTRL	29140	F	2391304	2009-12-23	67	18	1.4	2.019	1
CTRL	29140	F	2391304	2009-12-23	68	19	2.4	2.111	1
CTRL	29140	F	2391304	2009-12-23	69	19	2.4	2.2	1
CTRL	29140	F	2391304	2009-12-23	70	19	2.4	2.288	1
CTRL	29140	F	2391304	2009-12-23	71	18.4	1.8	2.384	0
CTRL	29140	F	2391304	2009-12-23	72	18.7	2.1	2.498	1
CTRL	29140	F	2391304	2009-12-23	73	19.5	2.9	2.629	1
CTRL	29140	F	2391304	2009-12-23	74	19.6	3	2.772	1
CTRL	29140	F	2391304	2009-12-23	75	19.4	2.8	2.922	1
CTRL	29140	F	2391304	2009-12-23	76	19.4	2.8	3.08	1
CTRL	29140	F	2391304	2009-12-23	77	19.4	2.8	3.244	1
CTRL	29140	F	2391304	2009-12-23	78	20.3	3.7	3.408	1
CTRL	29140	F	2391304	2009-12-23	79	20.7	4.1	3.558	1
CTRL	29140	F	2391304	2009-12-23	80	20	3.4	3.685	0
CTRL	29140	F	2391304	2009-12-23	81	20.4	3.8	3.789	0
CTRL	29140	F	2391304	2009-12-23	82	20.8	4.2	3.865	1
CTRL	29140	F	2391304	2009-12-23	83	20.8	4.2	3.91	1
CTRL	29140	F	2391304	2009-12-23	84	20.8	4.2	3.928	1
CTRL	29140	F	2391304	2009-12-23	85	20.6	4	3.924	1
CTRL	29140	F	2391304	2009-12-23	86	19.9	3.3	3.914	0
CTRL	29140	F	2391304	2009-12-23	87	20.3	3.7	3.909	1
CTRL	29140	F	2391304	2009-12-23	88	20.5	3.9	3.915	0
CTRL	29140	F	2391304	2009-12-23	89	20.7	4.1	3.93	1
CTRL	29140	F	2391304	2009-12-23	90	20.7	4.1	3.953	1
CTRL	29140	F	2391304	2009-12-23	91	20.7	4.1	3.986	1
CTRL	29140	F	2391304	2009-12-23	92	20	3.4	4.034	0
CTRL	29140	F	2391304	2009-12-23	93	20.6	4	4.101	0
CTRL	29140	F	2391304	2009-12-23	94	20.1	3.5	4.184	1
CTRL	29140	F	2391304	2009-12-23	95	20.9	4.3	4.273	1
CTRL	29140	F	2391304	2009-12-23	96	21.6	5	4.349	1
CTRL	29140	F	2391304	2009-12-23	97	21.6	5	4.394	1
CTRL	29140	F	2391304	2009-12-23	98	21.6	5	4.398	1
CTRL	29140	F	2391304	2009-12-23	99	20.6	4	4.368	1
CTRL	29140	F	2391304	2009-12-23	100	20.9	4.3	4.315	1
CTRL	29140	F	2391304	2009-12-23	101	20.2	3.6	4.25	1
CTRL	29140	F	2391304	2009-12-23	102	20.9	4.3	4.181	1
CTRL	29140	F	2391304	2009-12-23	103	20.6	4	4.104	1
CTRL	29140	F	2391304	2009-12-23	104	20.6	4	4.017	1
CTRL	29140	F	2391304	2009-12-23	105	20.6	4	3.917	1
CTRL	29140	F	2391304	2009-12-23	106	19.9	3.3	3.8	1
CTRL	29140	F	2391304	2009-12-23	107	20.5	3.9	3.661	2
CTRL	29140	F	2391304	2009-12-23	108	21	4.4	3.49	2
CTRL	29140	F	2391304	2009-12-23	109	20.2	3.6	3.281	2
CTRL	29140	F	2391304	2009-12-23	110	19.5	2.9	3.043	2
CTRL	29140	F	2391304	2009-12-23	111	19.5	2.9	2.791	2
CTRL	29140	F	2391304	2009-12-23	112	19.5	2.9	2.539	2
CTRL	29140	F	2391304	2009-12-23	113	17.9	1.3	2.305	3
CTRL	29140	F	2391304	2009-12-23	114	18.3	1.7	2.106	2
CTRL	29140	F	2391304	2009-12-23	115	18.1	1.5	1.949	3
CTRL	29140	F	2391304	2009-12-23	116	18.8	2.2	1.827	3
CTRL	29140	F	2391304	2009-12-23	117	18.3	1.7	1.73	3
CTRL	29140	F	2391304	2009-12-23	118	18.3	1.7	1.65	3
CTRL	29140	F	2391304	2009-12-23	119	18.3	1.7	1.58	3
CTRL	29140	F	2391304	2009-12-23	120	18.3	1.7	1.514	4
CTRL	29140	F	2391304	2009-12-23	121	.	.	.	.
CTRL	29140	F	2391304	2009-12-23	122	.	.	.	.
CTRL	29140	F	2391304	2009-12-23	123	.	.	.	.
CTRL	29140	F	2391304	2009-12-23	124	.	.	.	.
CTRL	29140	F	2391304	2009-12-23	125	.	.	.	.
CTRL	29140	F	2391304	2009-12-23	126	.	.	.	.
CTRL	29140	F	2391304	2009-12-23	127	.	.	.	.
CTRL	29140	F	2391304	2009-12-23	128	.	.	.	.
CTRL	29140	F	2391304	2009-12-23	129	.	.	.	.
CTRL	29140	F	2391304	2009-12-23	130	.	.	.	.
CTRL	29140	F	2391304	2009-12-23	131	.	.	.	.
CTRL	29140	F	2391304	2009-12-23	132	.	.	.	.
CTRL	29140	F	2391304	2009-12-23	133	.	.	.	.
CTRL	29140	F	2391304	2009-12-23	134	.	.	.	.
CTRL	29140	F	2391304	2009-12-23	135	.	.	.	.
CTRL	29140	F	2391304	2009-12-23	136	.	.	.	.
CTRL	29140	F	2391304	2009-12-23	137	.	.	.	.
CTRL	29140	F	2391304	2009-12-23	138	.	.	.	.
CTRL	29140	F	2391304	2009-12-23	139	.	.	.	.
CTRL	29140	F	2391304	2009-12-23	140	.	.	.	.
CTRL	29140	F	2391304	2009-12-23	141	.	.	.	.
CTRL	29140	F	2391304	2009-12-23	142	.	.	.	.
CTRL	29140	F	2391304	2009-12-23	143	.	.	.	.
CTRL	29140	F	2391304	2009-12-23	144	.	.	.	.
CTRL	29140	F	2391304	2009-12-23	145	.	.	.	.
CTRL	29140	F	2391304	2009-12-23	146	.	.	.	.
CTRL	29140	F	2391304	2009-12-23	147	.	.	.	.
CTRL	29140	F	2391304	2009-12-23	148	.	.	.	.
CTRL	29140	F	2391304	2009-12-23	149	.	.	.	.
CTRL	29140	F	2391304	2009-12-23	150	.	.	.	.
CTRL	29140	F	2391304	2009-12-23	151	.	.	.	.
CTRL	29140	F	2391304	2009-12-23	152	.	.	.	.
CTRL	29140	F	2391304	2009-12-23	153	.	.	.	.
CTRL	29140	F	2391304	2009-12-23	154	.	.	.	.
CTRL	29148	F	2411329	2009-12-25	50	17.5	0	-0.021	0
CTRL	29148	F	2411329	2009-12-25	51	17.2	-0.3	0.022	0
CTRL	29148	F	2411329	2009-12-25	52	17.7	0.2	0.065	0
CTRL	29148	F	2411329	2009-12-25	53	17.7	0.2	0.102	0
CTRL	29148	F	2411329	2009-12-25	54	17.7	0.2	0.131	0
CTRL	29148	F	2411329	2009-12-25	55	17.7	0.2	0.15	0
CTRL	29148	F	2411329	2009-12-25	56	17.9	0.4	0.159	0
CTRL	29148	F	2411329	2009-12-25	57	18	0.5	0.16	0
CTRL	29148	F	2411329	2009-12-25	58	17.2	-0.3	0.158	0
CTRL	29148	F	2411329	2009-12-25	59	17.5	0	0.164	0
CTRL	29148	F	2411329	2009-12-25	60	17.5	0	0.182	0
CTRL	29148	F	2411329	2009-12-25	61	17.5	0	0.213	0
CTRL	29148	F	2411329	2009-12-25	62	18.4	0.9	0.252	1
CTRL	29148	F	2411329	2009-12-25	63	18	0.5	0.295	1
CTRL	29148	F	2411329	2009-12-25	64	17.4	-0.1	0.346	1
CTRL	29148	F	2411329	2009-12-25	65	17.7	0.2	0.411	1
CTRL	29148	F	2411329	2009-12-25	66	18.2	0.7	0.493	1
CTRL	29148	F	2411329	2009-12-25	67	18.2	0.7	0.588	1
CTRL	29148	F	2411329	2009-12-25	68	18.2	0.7	0.696	1
CTRL	29148	F	2411329	2009-12-25	69	17.7	0.2	0.821	1
CTRL	29148	F	2411329	2009-12-25	70	18.4	0.9	0.961	1
CTRL	29148	F	2411329	2009-12-25	71	18.7	1.2	1.11	1
CTRL	29148	F	2411329	2009-12-25	72	18.8	1.3	1.257	0
CTRL	29148	F	2411329	2009-12-25	73	19.1	1.6	1.393	1
CTRL	29148	F	2411329	2009-12-25	74	19.1	1.6	1.509	1
CTRL	29148	F	2411329	2009-12-25	75	19.1	1.6	1.602	1
CTRL	29148	F	2411329	2009-12-25	76	19.3	1.8	1.668	1
CTRL	29148	F	2411329	2009-12-25	77	19.7	2.2	1.705	1
CTRL	29148	F	2411329	2009-12-25	78	19.2	1.7	1.716	1
CTRL	29148	F	2411329	2009-12-25	79	19.1	1.6	1.707	1
CTRL	29148	F	2411329	2009-12-25	80	19.1	1.6	1.69	1
CTRL	29148	F	2411329	2009-12-25	81	19.1	1.6	1.67	1
CTRL	29148	F	2411329	2009-12-25	82	19.1	1.6	1.655	1
CTRL	29148	F	2411329	2009-12-25	83	18.9	1.4	1.649	1
CTRL	29148	F	2411329	2009-12-25	84	18.9	1.4	1.655	1
CTRL	29148	F	2411329	2009-12-25	85	19.1	1.6	1.67	1
CTRL	29148	F	2411329	2009-12-25	86	19.2	1.7	1.688	1
CTRL	29148	F	2411329	2009-12-25	87	19.6	2.1	1.703	0
CTRL	29148	F	2411329	2009-12-25	88	19.6	2.1	1.707	0
CTRL	29148	F	2411329	2009-12-25	89	19.6	2.1	1.699	0
CTRL	29148	F	2411329	2009-12-25	90	18.5	1	1.689	1
CTRL	29148	F	2411329	2009-12-25	91	19.2	1.7	1.688	1
CTRL	29148	F	2411329	2009-12-25	92	19.2	1.7	1.701	1
CTRL	29148	F	2411329	2009-12-25	93	19.3	1.8	1.73	1
CTRL	29148	F	2411329	2009-12-25	94	19	1.5	1.777	1
CTRL	29148	F	2411329	2009-12-25	95	19	1.5	1.846	1
CTRL	29148	F	2411329	2009-12-25	96	19	1.5	1.934	1
CTRL	29148	F	2411329	2009-12-25	97	20.2	2.7	2.032	1
CTRL	29148	F	2411329	2009-12-25	98	20	2.5	2.127	1
CTRL	29148	F	2411329	2009-12-25	99	19.9	2.4	2.213	1
CTRL	29148	F	2411329	2009-12-25	100	19.5	2	2.294	1
CTRL	29148	F	2411329	2009-12-25	101	19.9	2.4	2.374	1
CTRL	29148	F	2411329	2009-12-25	102	19.9	2.4	2.457	1
CTRL	29148	F	2411329	2009-12-25	103	19.9	2.4	2.544	1
CTRL	29148	F	2411329	2009-12-25	104	20	2.5	2.636	1
CTRL	29148	F	2411329	2009-12-25	105	20.2	2.7	2.729	1
CTRL	29148	F	2411329	2009-12-25	106	20.3	2.8	2.82	1
CTRL	29148	F	2411329	2009-12-25	107	20.7	3.2	2.904	1
CTRL	29148	F	2411329	2009-12-25	108	20.5	3	2.974	1
CTRL	29148	F	2411329	2009-12-25	109	20.5	3	3.031	1
CTRL	29148	F	2411329	2009-12-25	110	20.5	3	3.075	1
CTRL	29148	F	2411329	2009-12-25	111	20.9	3.4	3.106	1
CTRL	29148	F	2411329	2009-12-25	112	20.6	3.1	3.122	1
CTRL	29148	F	2411329	2009-12-25	113	20.5	3	3.128	1
CTRL	29148	F	2411329	2009-12-25	114	20.3	2.8	3.127	1
CTRL	29148	F	2411329	2009-12-25	115	20.7	3.2	3.119	1
CTRL	29148	F	2411329	2009-12-25	116	20.7	3.2	3.101	1
CTRL	29148	F	2411329	2009-12-25	117	20.7	3.2	3.068	1
CTRL	29148	F	2411329	2009-12-25	118	20.7	3.2	3.021	1
CTRL	29148	F	2411329	2009-12-25	119	20.1	2.6	2.959	1
CTRL	29148	F	2411329	2009-12-25	120	20.5	3	2.885	1
CTRL	29148	F	2411329	2009-12-25	121	20	2.5	2.798	1
CTRL	29148	F	2411329	2009-12-25	122	20.3	2.8	2.698	1
CTRL	29148	F	2411329	2009-12-25	123	20.3	2.8	2.578	1
CTRL	29148	F	2411329	2009-12-25	124	20.3	2.8	2.435	1
CTRL	29148	F	2411329	2009-12-25	125	19.8	2.3	2.269	1
CTRL	29148	F	2411329	2009-12-25	126	19.6	2.1	2.088	1
CTRL	29148	F	2411329	2009-12-25	127	19.4	1.9	1.899	2
CTRL	29148	F	2411329	2009-12-25	128	19.1	1.6	1.71	1
CTRL	29148	F	2411329	2009-12-25	129	18.7	1.2	1.529	1
CTRL	29148	F	2411329	2009-12-25	130	18.7	1.2	1.363	1
CTRL	29148	F	2411329	2009-12-25	131	18.7	1.2	1.211	1
CTRL	29148	F	2411329	2009-12-25	132	18.8	1.3	1.07	2
CTRL	29148	F	2411329	2009-12-25	133	18.4	0.9	0.936	1
CTRL	29148	F	2411329	2009-12-25	134	18.1	0.6	0.811	2
CTRL	29148	F	2411329	2009-12-25	135	18	0.5	0.693	2
CTRL	29148	F	2411329	2009-12-25	136	18.1	0.6	0.579	2
CTRL	29148	F	2411329	2009-12-25	137	18.1	0.6	0.46	2
CTRL	29148	F	2411329	2009-12-25	138	18.1	0.6	0.33	2
CTRL	29148	F	2411329	2009-12-25	139	17.7	0.2	0.184	2
CTRL	29148	F	2411329	2009-12-25	140	17.7	0.2	0.022	2
CTRL	29148	F	2411329	2009-12-25	141	17.3	-0.2	-0.154	2
CTRL	29148	F	2411329	2009-12-25	142	17	-0.5	-0.342	2
CTRL	29148	F	2411329	2009-12-25	143	16.9	-0.6	-0.537	2
CTRL	29148	F	2411329	2009-12-25	144	16.9	-0.6	-0.738	2
CTRL	29148	F	2411329	2009-12-25	145	16.9	-0.6	-0.947	2
CTRL	29148	F	2411329	2009-12-25	146	16.3	-1.2	-1.161	2
CTRL	29148	F	2411329	2009-12-25	147	15.9	-1.6	-1.372	3
CTRL	29148	F	2411329	2009-12-25	148	15.9	-1.6	-1.572	3
CTRL	29148	F	2411329	2009-12-25	149	15.9	-1.6	-1.758	3
CTRL	29148	F	2411329	2009-12-25	150	15.2	-2.3	-1.925	2
CTRL	29148	F	2411329	2009-12-25	151	15.2	-2.3	-2.071	2
CTRL	29148	F	2411329	2009-12-25	152	15.2	-2.3	-2.195	2
CTRL	29148	F	2411329	2009-12-25	153	15.2	-2.3	-2.303	2
CTRL	29148	F	2411329	2009-12-25	154	15.5	-2	-2.403	4
CTRL	29089	M	2051287	2009-12-26	50	20.6	0	0.57	0
CTRL	29089	M	2051287	2009-12-26	51	21.8	1.2	0.783	0
CTRL	29089	M	2051287	2009-12-26	52	21.8	1.2	0.987	0
CTRL	29089	M	2051287	2009-12-26	53	21.8	1.2	1.176	0
CTRL	29089	M	2051287	2009-12-26	54	21.8	1.2	1.352	0
CTRL	29089	M	2051287	2009-12-26	55	22.2	1.6	1.516	0
CTRL	29089	M	2051287	2009-12-26	56	22.2	1.6	1.668	0
CTRL	29089	M	2051287	2009-12-26	57	22.4	1.8	1.806	0
CTRL	29089	M	2051287	2009-12-26	58	22.7	2.1	1.931	0
CTRL	29089	M	2051287	2009-12-26	59	22.7	2.1	2.041	0
CTRL	29089	M	2051287	2009-12-26	60	22.7	2.1	2.139	0
CTRL	29089	M	2051287	2009-12-26	61	22.6	2	2.227	1
CTRL	29089	M	2051287	2009-12-26	62	22.8	2.2	2.308	0
CTRL	29089	M	2051287	2009-12-26	63	23.3	2.7	2.38	0
CTRL	29089	M	2051287	2009-12-26	64	23	2.4	2.44	0
CTRL	29089	M	2051287	2009-12-26	65	23.2	2.6	2.489	0
CTRL	29089	M	2051287	2009-12-26	66	23.2	2.6	2.53	0
CTRL	29089	M	2051287	2009-12-26	67	23.2	2.6	2.566	0
CTRL	29089	M	2051287	2009-12-26	68	23.3	2.7	2.601	0
CTRL	29089	M	2051287	2009-12-26	69	23.1	2.5	2.643	0
CTRL	29089	M	2051287	2009-12-26	70	23.1	2.5	2.698	0
CTRL	29089	M	2051287	2009-12-26	71	23.1	2.5	2.77	0
CTRL	29089	M	2051287	2009-12-26	72	23.6	3	2.861	0
CTRL	29089	M	2051287	2009-12-26	73	23.6	3	2.967	0
CTRL	29089	M	2051287	2009-12-26	74	23.6	3	3.087	0
CTRL	29089	M	2051287	2009-12-26	75	23.3	2.7	3.219	0
CTRL	29089	M	2051287	2009-12-26	76	24.1	3.5	3.359	0
CTRL	29089	M	2051287	2009-12-26	77	24.4	3.8	3.496	0
CTRL	29089	M	2051287	2009-12-26	78	24.8	4.2	3.62	0
CTRL	29089	M	2051287	2009-12-26	79	24.3	3.7	3.728	0
CTRL	29089	M	2051287	2009-12-26	80	24.3	3.7	3.825	0
CTRL	29089	M	2051287	2009-12-26	81	24.3	3.7	3.918	0
CTRL	29089	M	2051287	2009-12-26	82	24.2	3.6	4.012	0
CTRL	29089	M	2051287	2009-12-26	83	24.7	4.1	4.104	0
CTRL	29089	M	2051287	2009-12-26	84	25.3	4.7	4.189	0
CTRL	29089	M	2051287	2009-12-26	85	25.1	4.5	4.259	0
CTRL	29089	M	2051287	2009-12-26	86	24.8	4.2	4.316	0
CTRL	29089	M	2051287	2009-12-26	87	24.8	4.2	4.366	0
CTRL	29089	M	2051287	2009-12-26	88	24.8	4.2	4.411	0
CTRL	29089	M	2051287	2009-12-26	89	25	4.4	4.455	0
CTRL	29089	M	2051287	2009-12-26	90	25.4	4.8	4.493	0
CTRL	29089	M	2051287	2009-12-26	91	24.8	4.2	4.522	0
CTRL	29089	M	2051287	2009-12-26	92	25.2	4.6	4.543	0
CTRL	29089	M	2051287	2009-12-26	93	25.3	4.7	4.552	0
CTRL	29089	M	2051287	2009-12-26	94	25.3	4.7	4.547	0
CTRL	29089	M	2051287	2009-12-26	95	25.3	4.7	4.526	0
CTRL	29089	M	2051287	2009-12-26	96	25.1	4.5	4.492	0
CTRL	29089	M	2051287	2009-12-26	97	25.1	4.5	4.451	0
CTRL	29089	M	2051287	2009-12-26	98	24.6	4	4.41	0
CTRL	29089	M	2051287	2009-12-26	99	24.9	4.3	4.373	0
CTRL	29089	M	2051287	2009-12-26	100	24.9	4.3	4.342	0
CTRL	29089	M	2051287	2009-12-26	101	24.9	4.3	4.313	0
CTRL	29089	M	2051287	2009-12-26	102	24.9	4.3	4.284	0
CTRL	29089	M	2051287	2009-12-26	103	24.5	3.9	4.251	0
CTRL	29089	M	2051287	2009-12-26	104	25.3	4.7	4.21	0
CTRL	29089	M	2051287	2009-12-26	105	24.6	4	4.153	0
CTRL	29089	M	2051287	2009-12-26	106	24.6	4	4.077	1
CTRL	29089	M	2051287	2009-12-26	107	24.8	4.2	3.98	1
CTRL	29089	M	2051287	2009-12-26	108	24.8	4.2	3.857	1
CTRL	29089	M	2051287	2009-12-26	109	24.8	4.2	3.708	1
CTRL	29089	M	2051287	2009-12-26	110	23.8	3.2	3.54	1
CTRL	29089	M	2051287	2009-12-26	111	22.8	2.2	3.366	1
CTRL	29089	M	2051287	2009-12-26	112	23.2	2.6	3.192	2
CTRL	29089	M	2051287	2009-12-26	113	23.5	2.9	3.007	2
CTRL	29089	M	2051287	2009-12-26	114	23.5	2.9	2.785	2
CTRL	29089	M	2051287	2009-12-26	115	23.5	2.9	2.5	2
CTRL	29089	M	2051287	2009-12-26	116	23.5	2.9	2.127	2
CTRL	29089	M	2051287	2009-12-26	117	23.5	2.9	1.65	2
CTRL	29089	M	2051287	2009-12-26	118	21.6	1	1.067	3
CTRL	29089	M	2051287	2009-12-26	119	22.1	1.5	0.396	3
CTRL	29089	M	2051287	2009-12-26	120	19.2	-1.4	-0.336	3
CTRL	29089	M	2051287	2009-12-26	121	18.4	-2.2	-1.093	4
CTRL	29089	M	2051287	2009-12-26	122	.	.	.	.
CTRL	29089	M	2051287	2009-12-26	123	.	.	.	.
CTRL	29089	M	2051287	2009-12-26	124	.	.	.	.
CTRL	29089	M	2051287	2009-12-26	125	.	.	.	.
CTRL	29089	M	2051287	2009-12-26	126	.	.	.	.
CTRL	29089	M	2051287	2009-12-26	127	.	.	.	.
CTRL	29089	M	2051287	2009-12-26	128	.	.	.	.
CTRL	29089	M	2051287	2009-12-26	129	.	.	.	.
CTRL	29089	M	2051287	2009-12-26	130	.	.	.	.
CTRL	29089	M	2051287	2009-12-26	131	.	.	.	.
CTRL	29089	M	2051287	2009-12-26	132	.	.	.	.
CTRL	29089	M	2051287	2009-12-26	133	.	.	.	.
CTRL	29089	M	2051287	2009-12-26	134	.	.	.	.
CTRL	29089	M	2051287	2009-12-26	135	.	.	.	.
CTRL	29089	M	2051287	2009-12-26	136	.	.	.	.
CTRL	29089	M	2051287	2009-12-26	137	.	.	.	.
CTRL	29089	M	2051287	2009-12-26	138	.	.	.	.
CTRL	29089	M	2051287	2009-12-26	139	.	.	.	.
CTRL	29089	M	2051287	2009-12-26	140	.	.	.	.
CTRL	29089	M	2051287	2009-12-26	141	.	.	.	.
CTRL	29089	M	2051287	2009-12-26	142	.	.	.	.
CTRL	29089	M	2051287	2009-12-26	143	.	.	.	.
CTRL	29089	M	2051287	2009-12-26	144	.	.	.	.
CTRL	29089	M	2051287	2009-12-26	145	.	.	.	.
CTRL	29089	M	2051287	2009-12-26	146	.	.	.	.
CTRL	29089	M	2051287	2009-12-26	147	.	.	.	.
CTRL	29089	M	2051287	2009-12-26	148	.	.	.	.
CTRL	29089	M	2051287	2009-12-26	149	.	.	.	.
CTRL	29089	M	2051287	2009-12-26	150	.	.	.	.
CTRL	29089	M	2051287	2009-12-26	151	.	.	.	.
CTRL	29089	M	2051287	2009-12-26	152	.	.	.	.
CTRL	29089	M	2051287	2009-12-26	153	.	.	.	.
CTRL	29089	M	2051287	2009-12-26	154	.	.	.	.
CTRL	29104	M	2061288	2009-12-23	50	24.9	0	-0.075	0
CTRL	29104	M	2061288	2009-12-23	51	25.1	0.2	0.054	0
CTRL	29104	M	2061288	2009-12-23	52	25.3	0.4	0.185	0
CTRL	29104	M	2061288	2009-12-23	53	25	0.1	0.322	1
CTRL	29104	M	2061288	2009-12-23	54	25.3	0.4	0.474	0
CTRL	29104	M	2061288	2009-12-23	55	25.3	0.4	0.644	0
CTRL	29104	M	2061288	2009-12-23	56	25.3	0.4	0.835	0
CTRL	29104	M	2061288	2009-12-23	57	25.3	0.4	1.045	0
CTRL	29104	M	2061288	2009-12-23	58	26.9	2	1.261	1
CTRL	29104	M	2061288	2009-12-23	59	26.5	1.6	1.464	1
CTRL	29104	M	2061288	2009-12-23	60	26.9	2	1.645	1
CTRL	29104	M	2061288	2009-12-23	61	26.9	2	1.797	0
CTRL	29104	M	2061288	2009-12-23	62	26.9	2	1.92	0
CTRL	29104	M	2061288	2009-12-23	63	26.9	2	2.02	0
CTRL	29104	M	2061288	2009-12-23	64	26.8	1.9	2.102	1
CTRL	29104	M	2061288	2009-12-23	65	26.9	2	2.173	1
CTRL	29104	M	2061288	2009-12-23	66	27.3	2.4	2.234	1
CTRL	29104	M	2061288	2009-12-23	67	27.3	2.4	2.285	1
CTRL	29104	M	2061288	2009-12-23	68	27.3	2.4	2.327	1
CTRL	29104	M	2061288	2009-12-23	69	27.3	2.4	2.366	1
CTRL	29104	M	2061288	2009-12-23	70	27.3	2.4	2.407	1
CTRL	29104	M	2061288	2009-12-23	71	26.5	1.6	2.456	0
CTRL	29104	M	2061288	2009-12-23	72	27.4	2.5	2.517	1
CTRL	29104	M	2061288	2009-12-23	73	27.5	2.6	2.581	1
CTRL	29104	M	2061288	2009-12-23	74	27.9	3	2.637	0
CTRL	29104	M	2061288	2009-12-23	75	27.9	3	2.676	1
CTRL	29104	M	2061288	2009-12-23	76	27.9	3	2.695	1
CTRL	29104	M	2061288	2009-12-23	77	27.9	3	2.695	1
CTRL	29104	M	2061288	2009-12-23	78	27.4	2.5	2.687	1
CTRL	29104	M	2061288	2009-12-23	79	27.4	2.5	2.683	0
CTRL	29104	M	2061288	2009-12-23	80	27.2	2.3	2.696	1
CTRL	29104	M	2061288	2009-12-23	81	27.3	2.4	2.731	0
CTRL	29104	M	2061288	2009-12-23	82	27.8	2.9	2.79	1
CTRL	29104	M	2061288	2009-12-23	83	27.8	2.9	2.866	1
CTRL	29104	M	2061288	2009-12-23	84	27.8	2.9	2.956	1
CTRL	29104	M	2061288	2009-12-23	85	27.4	2.5	3.055	1
CTRL	29104	M	2061288	2009-12-23	86	28.3	3.4	3.155	1
CTRL	29104	M	2061288	2009-12-23	87	28.5	3.6	3.245	1
CTRL	29104	M	2061288	2009-12-23	88	28.4	3.5	3.312	1
CTRL	29104	M	2061288	2009-12-23	89	28.5	3.6	3.352	1
CTRL	29104	M	2061288	2009-12-23	90	28.5	3.6	3.365	1
CTRL	29104	M	2061288	2009-12-23	91	28.5	3.6	3.356	1
CTRL	29104	M	2061288	2009-12-23	92	27.7	2.8	3.334	1
CTRL	29104	M	2061288	2009-12-23	93	28	3.1	3.31	0
CTRL	29104	M	2061288	2009-12-23	94	28.3	3.4	3.289	1
CTRL	29104	M	2061288	2009-12-23	95	28.1	3.2	3.272	1
CTRL	29104	M	2061288	2009-12-23	96	28	3.1	3.259	1
CTRL	29104	M	2061288	2009-12-23	97	28	3.1	3.249	1
CTRL	29104	M	2061288	2009-12-23	98	28	3.1	3.241	1
CTRL	29104	M	2061288	2009-12-23	99	28.5	3.6	3.228	0
CTRL	29104	M	2061288	2009-12-23	100	28.4	3.5	3.203	0
CTRL	29104	M	2061288	2009-12-23	101	28	3.1	3.164	1
CTRL	29104	M	2061288	2009-12-23	102	28.1	3.2	3.114	1
CTRL	29104	M	2061288	2009-12-23	103	27.8	2.9	3.057	1
CTRL	29104	M	2061288	2009-12-23	104	27.8	2.9	2.997	1
CTRL	29104	M	2061288	2009-12-23	105	27.8	2.9	2.936	1
CTRL	29104	M	2061288	2009-12-23	106	27.4	2.5	2.874	0
CTRL	29104	M	2061288	2009-12-23	107	27.8	2.9	2.81	1
CTRL	29104	M	2061288	2009-12-23	108	27.7	2.8	2.735	0
CTRL	29104	M	2061288	2009-12-23	109	27.7	2.8	2.645	0
CTRL	29104	M	2061288	2009-12-23	110	27.6	2.7	2.533	1
CTRL	29104	M	2061288	2009-12-23	111	27.6	2.7	2.397	1
CTRL	29104	M	2061288	2009-12-23	112	27.6	2.7	2.24	1
CTRL	29104	M	2061288	2009-12-23	113	27.1	2.2	2.068	1
CTRL	29104	M	2061288	2009-12-23	114	25.7	0.8	1.898	1
CTRL	29104	M	2061288	2009-12-23	115	26.3	1.4	1.744	1
CTRL	29104	M	2061288	2009-12-23	116	26.5	1.6	1.607	1
CTRL	29104	M	2061288	2009-12-23	117	26.5	1.6	1.476	1
CTRL	29104	M	2061288	2009-12-23	118	26.5	1.6	1.343	1
CTRL	29104	M	2061288	2009-12-23	119	26.5	1.6	1.201	1
CTRL	29104	M	2061288	2009-12-23	120	26.5	1.6	1.048	1
CTRL	29104	M	2061288	2009-12-23	121	25	0.1	0.891	1
CTRL	29104	M	2061288	2009-12-23	122	25.5	0.6	0.741	1
CTRL	29104	M	2061288	2009-12-23	123	25.3	0.4	0.601	1
CTRL	29104	M	2061288	2009-12-23	124	25.3	0.4	0.47	2
CTRL	29104	M	2061288	2009-12-23	125	25.3	0.4	0.342	2
CTRL	29104	M	2061288	2009-12-23	126	25.3	0.4	0.21	2
CTRL	29104	M	2061288	2009-12-23	127	25.1	0.2	0.069	2
CTRL	29104	M	2061288	2009-12-23	128	24.9	0	-0.085	2
CTRL	29104	M	2061288	2009-12-23	129	24.7	-0.2	-0.251	2
CTRL	29104	M	2061288	2009-12-23	130	24.2	-0.7	-0.426	2
CTRL	29104	M	2061288	2009-12-23	131	24.2	-0.7	-0.61	2
CTRL	29104	M	2061288	2009-12-23	132	24.2	-0.7	-0.805	2
CTRL	29104	M	2061288	2009-12-23	133	24.2	-0.7	-1.012	2
CTRL	29104	M	2061288	2009-12-23	134	23.6	-1.3	-1.236	2
CTRL	29104	M	2061288	2009-12-23	135	23.6	-1.3	-1.471	2
CTRL	29104	M	2061288	2009-12-23	136	23.2	-1.7	-1.716	2
CTRL	29104	M	2061288	2009-12-23	137	23	-1.9	-1.964	2
CTRL	29104	M	2061288	2009-12-23	138	22.1	-2.8	-2.208	3
CTRL	29104	M	2061288	2009-12-23	139	22.1	-2.8	-2.443	3
CTRL	29104	M	2061288	2009-12-23	140	22.1	-2.8	-2.673	3
CTRL	29104	M	2061288	2009-12-23	141	22.7	-2.2	-2.907	3
CTRL	29104	M	2061288	2009-12-23	142	22.6	-2.3	-3.157	3
CTRL	29104	M	2061288	2009-12-23	143	20.6	-4.3	-3.422	4
CTRL	29104	M	2061288	2009-12-23	144	.	.	.	.
CTRL	29104	M	2061288	2009-12-23	145	.	.	.	.
CTRL	29104	M	2061288	2009-12-23	146	.	.	.	.
CTRL	29104	M	2061288	2009-12-23	147	.	.	.	.
CTRL	29104	M	2061288	2009-12-23	148	.	.	.	.
CTRL	29104	M	2061288	2009-12-23	149	.	.	.	.
CTRL	29104	M	2061288	2009-12-23	150	.	.	.	.
CTRL	29104	M	2061288	2009-12-23	151	.	.	.	.
CTRL	29104	M	2061288	2009-12-23	152	.	.	.	.
CTRL	29104	M	2061288	2009-12-23	153	.	.	.	.
CTRL	29104	M	2061288	2009-12-23	154	.	.	.	.
CTRL	29108	M	2131291	2009-12-23	50	21.5	0	-0.037	0
CTRL	29108	M	2131291	2009-12-23	51	21.6	0.1	0.052	0
CTRL	29108	M	2131291	2009-12-23	52	21.7	0.3	0.142	0
CTRL	29108	M	2131291	2009-12-23	53	21.3	-0.2	0.235	1
CTRL	29108	M	2131291	2009-12-23	54	22	0.5	0.334	0
CTRL	29108	M	2131291	2009-12-23	55	22	0.5	0.437	0
CTRL	29108	M	2131291	2009-12-23	56	22	0.5	0.543	0
CTRL	29108	M	2131291	2009-12-23	57	22	0.5	0.653	0
CTRL	29108	M	2131291	2009-12-23	58	21.9	0.4	0.766	0
CTRL	29108	M	2131291	2009-12-23	59	22.8	1.3	0.878	0
CTRL	29108	M	2131291	2009-12-23	60	23	1.5	0.982	0
CTRL	29108	M	2131291	2009-12-23	61	22.4	0.9	1.076	0
CTRL	29108	M	2131291	2009-12-23	62	22.4	0.9	1.165	0
CTRL	29108	M	2131291	2009-12-23	63	22.4	0.9	1.255	0
CTRL	29108	M	2131291	2009-12-23	64	22.7	1.2	1.344	0
CTRL	29108	M	2131291	2009-12-23	65	23.6	2.1	1.427	0
CTRL	29108	M	2131291	2009-12-23	66	23.5	2	1.494	0
CTRL	29108	M	2131291	2009-12-23	67	23.1	1.6	1.549	0
CTRL	29108	M	2131291	2009-12-23	68	22.9	1.4	1.602	0
CTRL	29108	M	2131291	2009-12-23	69	22.9	1.4	1.669	0
CTRL	29108	M	2131291	2009-12-23	70	22.9	1.4	1.757	0
CTRL	29108	M	2131291	2009-12-23	71	22.9	1.4	1.872	0
CTRL	29108	M	2131291	2009-12-23	72	23.8	2.3	2.012	1
CTRL	29108	M	2131291	2009-12-23	73	23.9	2.4	2.166	1
CTRL	29108	M	2131291	2009-12-23	74	23.5	2	2.328	0
CTRL	29108	M	2131291	2009-12-23	75	24.2	2.7	2.496	0
CTRL	29108	M	2131291	2009-12-23	76	24.2	2.7	2.663	0
CTRL	29108	M	2131291	2009-12-23	77	24.2	2.7	2.824	0
CTRL	29108	M	2131291	2009-12-23	78	24.6	3.1	2.976	0
CTRL	29108	M	2131291	2009-12-23	79	24.6	3.1	3.114	0
CTRL	29108	M	2131291	2009-12-23	80	24.8	3.3	3.235	0
CTRL	29108	M	2131291	2009-12-23	81	24.8	3.3	3.335	0
CTRL	29108	M	2131291	2009-12-23	82	25.1	3.6	3.411	0
CTRL	29108	M	2131291	2009-12-23	83	25.1	3.6	3.463	0
CTRL	29108	M	2131291	2009-12-23	84	25.1	3.6	3.491	0
CTRL	29108	M	2131291	2009-12-23	85	24.6	3.1	3.498	1
CTRL	29108	M	2131291	2009-12-23	86	25.2	3.7	3.488	0
CTRL	29108	M	2131291	2009-12-23	87	25.2	3.7	3.462	0
CTRL	29108	M	2131291	2009-12-23	88	25	3.5	3.422	0
CTRL	29108	M	2131291	2009-12-23	89	24.7	3.2	3.374	0
CTRL	29108	M	2131291	2009-12-23	90	24.7	3.2	3.326	0
CTRL	29108	M	2131291	2009-12-23	91	24.7	3.2	3.282	0
CTRL	29108	M	2131291	2009-12-23	92	24.2	2.7	3.247	0
CTRL	29108	M	2131291	2009-12-23	93	24.8	3.3	3.219	0
CTRL	29108	M	2131291	2009-12-23	94	25.2	3.7	3.19	0
CTRL	29108	M	2131291	2009-12-23	95	24.5	3	3.153	0
CTRL	29108	M	2131291	2009-12-23	96	24.5	3	3.107	1
CTRL	29108	M	2131291	2009-12-23	97	24.5	3	3.052	1
CTRL	29108	M	2131291	2009-12-23	98	24.5	3	2.984	1
CTRL	29108	M	2131291	2009-12-23	99	24.5	3	2.899	0
CTRL	29108	M	2131291	2009-12-23	100	24.5	3	2.794	0
CTRL	29108	M	2131291	2009-12-23	101	24	2.5	2.665	1
CTRL	29108	M	2131291	2009-12-23	102	24.1	2.6	2.515	0
CTRL	29108	M	2131291	2009-12-23	103	23.8	2.3	2.342	1
CTRL	29108	M	2131291	2009-12-23	104	23.8	2.3	2.147	1
CTRL	29108	M	2131291	2009-12-23	105	23.8	2.3	1.93	1
CTRL	29108	M	2131291	2009-12-23	106	23	1.5	1.693	1
CTRL	29108	M	2131291	2009-12-23	107	23	1.5	1.446	2
CTRL	29108	M	2131291	2009-12-23	108	22.6	1.1	1.195	2
CTRL	29108	M	2131291	2009-12-23	109	22.6	1.1	0.947	2
CTRL	29108	M	2131291	2009-12-23	110	22	0.5	0.707	3
CTRL	29108	M	2131291	2009-12-23	111	22	0.5	0.484	3
CTRL	29108	M	2131291	2009-12-23	112	22	0.5	0.281	3
CTRL	29108	M	2131291	2009-12-23	113	21.3	-0.2	0.105	3
CTRL	29108	M	2131291	2009-12-23	114	21.3	-0.2	-0.037	3
CTRL	29108	M	2131291	2009-12-23	115	20.7	-0.8	-0.143	3
CTRL	29108	M	2131291	2009-12-23	116	21.2	-0.3	-0.214	3
CTRL	29108	M	2131291	2009-12-23	117	21.6	0.1	-0.263	3
CTRL	29108	M	2131291	2009-12-23	118	21.6	0.1	-0.301	4
CTRL	29108	M	2131291	2009-12-23	119	.	.	.	.
CTRL	29108	M	2131291	2009-12-23	120	.	.	.	.
CTRL	29108	M	2131291	2009-12-23	121	.	.	.	.
CTRL	29108	M	2131291	2009-12-23	122	.	.	.	.
CTRL	29108	M	2131291	2009-12-23	123	.	.	.	.
CTRL	29108	M	2131291	2009-12-23	124	.	.	.	.
CTRL	29108	M	2131291	2009-12-23	125	.	.	.	.
CTRL	29108	M	2131291	2009-12-23	126	.	.	.	.
CTRL	29108	M	2131291	2009-12-23	127	.	.	.	.
CTRL	29108	M	2131291	2009-12-23	128	.	.	.	.
CTRL	29108	M	2131291	2009-12-23	129	.	.	.	.
CTRL	29108	M	2131291	2009-12-23	130	.	.	.	.
CTRL	29108	M	2131291	2009-12-23	131	.	.	.	.
CTRL	29108	M	2131291	2009-12-23	132	.	.	.	.
CTRL	29108	M	2131291	2009-12-23	133	.	.	.	.
CTRL	29108	M	2131291	2009-12-23	134	.	.	.	.
CTRL	29108	M	2131291	2009-12-23	135	.	.	.	.
CTRL	29108	M	2131291	2009-12-23	136	.	.	.	.
CTRL	29108	M	2131291	2009-12-23	137	.	.	.	.
CTRL	29108	M	2131291	2009-12-23	138	.	.	.	.
CTRL	29108	M	2131291	2009-12-23	139	.	.	.	.
CTRL	29108	M	2131291	2009-12-23	140	.	.	.	.
CTRL	29108	M	2131291	2009-12-23	141	.	.	.	.
CTRL	29108	M	2131291	2009-12-23	142	.	.	.	.
CTRL	29108	M	2131291	2009-12-23	143	.	.	.	.
CTRL	29108	M	2131291	2009-12-23	144	.	.	.	.
CTRL	29108	M	2131291	2009-12-23	145	.	.	.	.
CTRL	29108	M	2131291	2009-12-23	146	.	.	.	.
CTRL	29108	M	2131291	2009-12-23	147	.	.	.	.
CTRL	29108	M	2131291	2009-12-23	148	.	.	.	.
CTRL	29108	M	2131291	2009-12-23	149	.	.	.	.
CTRL	29108	M	2131291	2009-12-23	150	.	.	.	.
CTRL	29108	M	2131291	2009-12-23	151	.	.	.	.
CTRL	29108	M	2131291	2009-12-23	152	.	.	.	.
CTRL	29108	M	2131291	2009-12-23	153	.	.	.	.
CTRL	29108	M	2131291	2009-12-23	154	.	.	.	.
CTRL	29120	M	2161293	2009-12-25	50	21.8	0	-0.182	0
CTRL	29120	M	2161293	2009-12-25	51	21.5	-0.3	-0.02	0
CTRL	29120	M	2161293	2009-12-25	52	22.1	0.3	0.144	0
CTRL	29120	M	2161293	2009-12-25	53	22.1	0.3	0.31	0
CTRL	29120	M	2161293	2009-12-25	54	22.1	0.3	0.48	0
CTRL	29120	M	2161293	2009-12-25	55	22.1	0.3	0.652	0
CTRL	29120	M	2161293	2009-12-25	56	23	1.2	0.824	0
CTRL	29120	M	2161293	2009-12-25	57	23.2	1.4	0.989	0
CTRL	29120	M	2161293	2009-12-25	58	22.7	0.9	1.145	0
CTRL	29120	M	2161293	2009-12-25	59	23.1	1.3	1.296	0
CTRL	29120	M	2161293	2009-12-25	60	23.1	1.3	1.443	0
CTRL	29120	M	2161293	2009-12-25	61	23.1	1.3	1.587	0
CTRL	29120	M	2161293	2009-12-25	62	23.6	1.8	1.726	0
CTRL	29120	M	2161293	2009-12-25	63	24	2.2	1.855	0
CTRL	29120	M	2161293	2009-12-25	64	23.9	2.1	1.967	0
CTRL	29120	M	2161293	2009-12-25	65	23.7	1.9	2.064	0
CTRL	29120	M	2161293	2009-12-25	66	24.2	2.4	2.148	0
CTRL	29120	M	2161293	2009-12-25	67	24.2	2.4	2.221	0
CTRL	29120	M	2161293	2009-12-25	68	24.2	2.4	2.288	0
CTRL	29120	M	2161293	2009-12-25	69	23.5	1.7	2.357	0
CTRL	29120	M	2161293	2009-12-25	70	24.1	2.3	2.439	0
CTRL	29120	M	2161293	2009-12-25	71	24.3	2.5	2.531	0
CTRL	29120	M	2161293	2009-12-25	72	24.4	2.6	2.631	0
CTRL	29120	M	2161293	2009-12-25	73	24.8	3	2.733	0
CTRL	29120	M	2161293	2009-12-25	74	24.8	3	2.832	0
CTRL	29120	M	2161293	2009-12-25	75	24.8	3	2.927	0
CTRL	29120	M	2161293	2009-12-25	76	24.3	2.5	3.02	0
CTRL	29120	M	2161293	2009-12-25	77	24.9	3.1	3.115	0
CTRL	29120	M	2161293	2009-12-25	78	25.1	3.3	3.206	1
CTRL	29120	M	2161293	2009-12-25	79	25.2	3.4	3.287	0
CTRL	29120	M	2161293	2009-12-25	80	25.3	3.5	3.354	0
CTRL	29120	M	2161293	2009-12-25	81	25.3	3.5	3.404	0
CTRL	29120	M	2161293	2009-12-25	82	25.3	3.5	3.439	0
CTRL	29120	M	2161293	2009-12-25	83	25	3.2	3.461	0
CTRL	29120	M	2161293	2009-12-25	84	25.4	3.6	3.471	0
CTRL	29120	M	2161293	2009-12-25	85	25.3	3.5	3.471	0
CTRL	29120	M	2161293	2009-12-25	86	25.5	3.7	3.461	0
CTRL	29120	M	2161293	2009-12-25	87	25.2	3.4	3.443	0
CTRL	29120	M	2161293	2009-12-25	88	25.2	3.4	3.423	0
CTRL	29120	M	2161293	2009-12-25	89	25.2	3.4	3.407	0
CTRL	29120	M	2161293	2009-12-25	90	24.6	2.8	3.4	0
CTRL	29120	M	2161293	2009-12-25	91	25.4	3.6	3.405	0
CTRL	29120	M	2161293	2009-12-25	92	25.6	3.8	3.417	0
CTRL	29120	M	2161293	2009-12-25	93	25.6	3.8	3.434	0
CTRL	29120	M	2161293	2009-12-25	94	24.8	3	3.462	0
CTRL	29120	M	2161293	2009-12-25	95	24.8	3	3.507	0
CTRL	29120	M	2161293	2009-12-25	96	24.8	3	3.575	0
CTRL	29120	M	2161293	2009-12-25	97	25.8	4	3.655	0
CTRL	29120	M	2161293	2009-12-25	98	26	4.2	3.734	0
CTRL	29120	M	2161293	2009-12-25	99	25.9	4.1	3.798	0
CTRL	29120	M	2161293	2009-12-25	100	25.8	4	3.845	0
CTRL	29120	M	2161293	2009-12-25	101	25.5	3.7	3.878	0
CTRL	29120	M	2161293	2009-12-25	102	25.5	3.7	3.901	0
CTRL	29120	M	2161293	2009-12-25	103	25.5	3.7	3.918	0
CTRL	29120	M	2161293	2009-12-25	104	25.6	3.8	3.926	0
CTRL	29120	M	2161293	2009-12-25	105	26.1	4.3	3.922	0
CTRL	29120	M	2161293	2009-12-25	106	25.7	3.9	3.898	0
CTRL	29120	M	2161293	2009-12-25	107	25.7	3.9	3.853	0
CTRL	29120	M	2161293	2009-12-25	108	25.8	4	3.787	0
CTRL	29120	M	2161293	2009-12-25	109	25.8	4	3.699	0
CTRL	29120	M	2161293	2009-12-25	110	25.8	4	3.597	0
CTRL	29120	M	2161293	2009-12-25	111	25.1	3.3	3.489	0
CTRL	29120	M	2161293	2009-12-25	112	24.3	2.5	3.394	0
CTRL	29120	M	2161293	2009-12-25	113	24.5	2.7	3.324	0
CTRL	29120	M	2161293	2009-12-25	114	25.2	3.4	3.276	0
CTRL	29120	M	2161293	2009-12-25	115	25.3	3.5	3.239	1
CTRL	29120	M	2161293	2009-12-25	116	25.3	3.5	3.199	1
CTRL	29120	M	2161293	2009-12-25	117	25.3	3.5	3.15	1
CTRL	29120	M	2161293	2009-12-25	118	25.3	3.5	3.089	1
CTRL	29120	M	2161293	2009-12-25	119	23.9	2.1	3.022	1
CTRL	29120	M	2161293	2009-12-25	120	24.6	2.8	2.959	1
CTRL	29120	M	2161293	2009-12-25	121	25	3.2	2.897	1
CTRL	29120	M	2161293	2009-12-25	122	24.3	2.5	2.829	1
CTRL	29120	M	2161293	2009-12-25	123	24.3	2.5	2.752	1
CTRL	29120	M	2161293	2009-12-25	124	24.3	2.5	2.656	1
CTRL	29120	M	2161293	2009-12-25	125	24.5	2.7	2.53	1
CTRL	29120	M	2161293	2009-12-25	126	24.3	2.5	2.356	1
CTRL	29120	M	2161293	2009-12-25	127	24	2.2	2.122	1
CTRL	29120	M	2161293	2009-12-25	128	23.7	1.9	1.818	1
CTRL	29120	M	2161293	2009-12-25	129	23.4	1.6	1.433	2
CTRL	29120	M	2161293	2009-12-25	130	23.4	1.6	0.962	2
CTRL	29120	M	2161293	2009-12-25	131	23.4	1.6	0.402	2
CTRL	29120	M	2161293	2009-12-25	132	22.4	0.6	-0.237	2
CTRL	29120	M	2161293	2009-12-25	133	18.4	-3.4	-0.922	4
CTRL	29120	M	2161293	2009-12-25	134	.	.	.	.
CTRL	29120	M	2161293	2009-12-25	135	.	.	.	.
CTRL	29120	M	2161293	2009-12-25	136	.	.	.	.
CTRL	29120	M	2161293	2009-12-25	137	.	.	.	.
CTRL	29120	M	2161293	2009-12-25	138	.	.	.	.
CTRL	29120	M	2161293	2009-12-25	139	.	.	.	.
CTRL	29120	M	2161293	2009-12-25	140	.	.	.	.
CTRL	29120	M	2161293	2009-12-25	141	.	.	.	.
CTRL	29120	M	2161293	2009-12-25	142	.	.	.	.
CTRL	29120	M	2161293	2009-12-25	143	.	.	.	.
CTRL	29120	M	2161293	2009-12-25	144	.	.	.	.
CTRL	29120	M	2161293	2009-12-25	145	.	.	.	.
CTRL	29120	M	2161293	2009-12-25	146	.	.	.	.
CTRL	29120	M	2161293	2009-12-25	147	.	.	.	.
CTRL	29120	M	2161293	2009-12-25	148	.	.	.	.
CTRL	29120	M	2161293	2009-12-25	149	.	.	.	.
CTRL	29120	M	2161293	2009-12-25	150	.	.	.	.
CTRL	29120	M	2161293	2009-12-25	151	.	.	.	.
CTRL	29120	M	2161293	2009-12-25	152	.	.	.	.
CTRL	29120	M	2161293	2009-12-25	153	.	.	.	.
CTRL	29120	M	2161293	2009-12-25	154	.	.	.	.
CTRL	29126	M	2291299	2009-12-23	50	19.8	0	-0.04	0
CTRL	29126	M	2291299	2009-12-23	51	19.9	0.1	0.068	0
CTRL	29126	M	2291299	2009-12-23	52	20.1	0.2	0.177	0
CTRL	29126	M	2291299	2009-12-23	53	19.7	-0.1	0.288	0
CTRL	29126	M	2291299	2009-12-23	54	20.4	0.6	0.402	0
CTRL	29126	M	2291299	2009-12-23	55	20.4	0.6	0.514	0
CTRL	29126	M	2291299	2009-12-23	56	20.4	0.6	0.624	0
CTRL	29126	M	2291299	2009-12-23	57	20.4	0.6	0.73	0
CTRL	29126	M	2291299	2009-12-23	58	20.7	0.9	0.83	0
CTRL	29126	M	2291299	2009-12-23	59	21	1.2	0.924	0
CTRL	29126	M	2291299	2009-12-23	60	20.8	1	1.008	0
CTRL	29126	M	2291299	2009-12-23	61	20.9	1.1	1.087	0
CTRL	29126	M	2291299	2009-12-23	62	20.9	1.1	1.164	0
CTRL	29126	M	2291299	2009-12-23	63	20.9	1.1	1.241	0
CTRL	29126	M	2291299	2009-12-23	64	20.9	1.1	1.322	1
CTRL	29126	M	2291299	2009-12-23	65	21.2	1.4	1.406	0
CTRL	29126	M	2291299	2009-12-23	66	21.6	1.8	1.489	0
CTRL	29126	M	2291299	2009-12-23	67	21.3	1.5	1.566	0
CTRL	29126	M	2291299	2009-12-23	68	21.6	1.8	1.639	0
CTRL	29126	M	2291299	2009-12-23	69	21.6	1.8	1.706	0
CTRL	29126	M	2291299	2009-12-23	70	21.6	1.8	1.773	0
CTRL	29126	M	2291299	2009-12-23	71	21.3	1.5	1.843	0
CTRL	29126	M	2291299	2009-12-23	72	21.6	1.8	1.921	1
CTRL	29126	M	2291299	2009-12-23	73	21.9	2.1	2.006	1
CTRL	29126	M	2291299	2009-12-23	74	21.9	2.1	2.095	0
CTRL	29126	M	2291299	2009-12-23	75	22.1	2.3	2.187	0
CTRL	29126	M	2291299	2009-12-23	76	22.1	2.3	2.28	0
CTRL	29126	M	2291299	2009-12-23	77	22.1	2.3	2.374	0
CTRL	29126	M	2291299	2009-12-23	78	22	2.2	2.47	0
CTRL	29126	M	2291299	2009-12-23	79	22.3	2.5	2.567	1
CTRL	29126	M	2291299	2009-12-23	80	22.8	3	2.659	1
CTRL	29126	M	2291299	2009-12-23	81	22.6	2.8	2.741	0
CTRL	29126	M	2291299	2009-12-23	82	22.6	2.8	2.811	0
CTRL	29126	M	2291299	2009-12-23	83	22.6	2.8	2.87	0
CTRL	29126	M	2291299	2009-12-23	84	22.6	2.8	2.917	0
CTRL	29126	M	2291299	2009-12-23	85	22.6	2.8	2.953	1
CTRL	29126	M	2291299	2009-12-23	86	23.2	3.4	2.974	1
CTRL	29126	M	2291299	2009-12-23	87	22.8	3	2.975	0
CTRL	29126	M	2291299	2009-12-23	88	22.9	3.1	2.957	0
CTRL	29126	M	2291299	2009-12-23	89	22.7	2.9	2.924	0
CTRL	29126	M	2291299	2009-12-23	90	22.7	2.9	2.88	0
CTRL	29126	M	2291299	2009-12-23	91	22.7	2.9	2.831	0
CTRL	29126	M	2291299	2009-12-23	92	22	2.2	2.783	0
CTRL	29126	M	2291299	2009-12-23	93	22.8	3	2.739	0
CTRL	29126	M	2291299	2009-12-23	94	22.4	2.6	2.699	0
CTRL	29126	M	2291299	2009-12-23	95	22.4	2.6	2.661	0
CTRL	29126	M	2291299	2009-12-23	96	22.4	2.6	2.624	0
CTRL	29126	M	2291299	2009-12-23	97	22.4	2.6	2.586	0
CTRL	29126	M	2291299	2009-12-23	98	22.4	2.6	2.542	0
CTRL	29126	M	2291299	2009-12-23	99	22.3	2.5	2.491	0
CTRL	29126	M	2291299	2009-12-23	100	22.3	2.5	2.43	1
CTRL	29126	M	2291299	2009-12-23	101	22.4	2.6	2.358	0
CTRL	29126	M	2291299	2009-12-23	102	22.3	2.5	2.275	0
CTRL	29126	M	2291299	2009-12-23	103	21.7	1.9	2.186	1
CTRL	29126	M	2291299	2009-12-23	104	21.7	1.9	2.098	1
CTRL	29126	M	2291299	2009-12-23	105	21.7	1.9	2.015	1
CTRL	29126	M	2291299	2009-12-23	106	21.7	1.9	1.937	1
CTRL	29126	M	2291299	2009-12-23	107	21.4	1.6	1.861	1
CTRL	29126	M	2291299	2009-12-23	108	21.8	2	1.782	1
CTRL	29126	M	2291299	2009-12-23	109	21.3	1.5	1.694	1
CTRL	29126	M	2291299	2009-12-23	110	21.6	1.8	1.59	1
CTRL	29126	M	2291299	2009-12-23	111	21.6	1.8	1.464	1
CTRL	29126	M	2291299	2009-12-23	112	21.6	1.8	1.312	1
CTRL	29126	M	2291299	2009-12-23	113	20.8	1	1.136	2
CTRL	29126	M	2291299	2009-12-23	114	20.7	0.9	0.948	2
CTRL	29126	M	2291299	2009-12-23	115	20.1	0.3	0.757	2
CTRL	29126	M	2291299	2009-12-23	116	20.3	0.5	0.569	2
CTRL	29126	M	2291299	2009-12-23	117	20	0.2	0.387	2
CTRL	29126	M	2291299	2009-12-23	118	20	0.2	0.208	2
CTRL	29126	M	2291299	2009-12-23	119	20	0.2	0.026	2
CTRL	29126	M	2291299	2009-12-23	120	20	0.2	-0.164	2
CTRL	29126	M	2291299	2009-12-23	121	19.5	-0.3	-0.363	3
CTRL	29126	M	2291299	2009-12-23	122	19.1	-0.7	-0.567	3
CTRL	29126	M	2291299	2009-12-23	123	18.7	-1.1	-0.77	3
CTRL	29126	M	2291299	2009-12-23	124	18.6	-1.2	-0.971	3
CTRL	29126	M	2291299	2009-12-23	125	18.6	-1.2	-1.171	3
CTRL	29126	M	2291299	2009-12-23	126	18.6	-1.2	-1.378	3
CTRL	29126	M	2291299	2009-12-23	127	19.4	-0.4	-1.598	3
CTRL	29126	M	2291299	2009-12-23	128	17	-2.8	-1.835	4
CTRL	29126	M	2291299	2009-12-23	129	.	.	.	.
CTRL	29126	M	2291299	2009-12-23	130	.	.	.	.
CTRL	29126	M	2291299	2009-12-23	131	.	.	.	.
CTRL	29126	M	2291299	2009-12-23	132	.	.	.	.
CTRL	29126	M	2291299	2009-12-23	133	.	.	.	.
CTRL	29126	M	2291299	2009-12-23	134	.	.	.	.
CTRL	29126	M	2291299	2009-12-23	135	.	.	.	.
CTRL	29126	M	2291299	2009-12-23	136	.	.	.	.
CTRL	29126	M	2291299	2009-12-23	137	.	.	.	.
CTRL	29126	M	2291299	2009-12-23	138	.	.	.	.
CTRL	29126	M	2291299	2009-12-23	139	.	.	.	.
CTRL	29126	M	2291299	2009-12-23	140	.	.	.	.
CTRL	29126	M	2291299	2009-12-23	141	.	.	.	.
CTRL	29126	M	2291299	2009-12-23	142	.	.	.	.
CTRL	29126	M	2291299	2009-12-23	143	.	.	.	.
CTRL	29126	M	2291299	2009-12-23	144	.	.	.	.
CTRL	29126	M	2291299	2009-12-23	145	.	.	.	.
CTRL	29126	M	2291299	2009-12-23	146	.	.	.	.
CTRL	29126	M	2291299	2009-12-23	147	.	.	.	.
CTRL	29126	M	2291299	2009-12-23	148	.	.	.	.
CTRL	29126	M	2291299	2009-12-23	149	.	.	.	.
CTRL	29126	M	2291299	2009-12-23	150	.	.	.	.
CTRL	29126	M	2291299	2009-12-23	151	.	.	.	.
CTRL	29126	M	2291299	2009-12-23	152	.	.	.	.
CTRL	29126	M	2291299	2009-12-23	153	.	.	.	.
CTRL	29126	M	2291299	2009-12-23	154	.	.	.	.
CTRL	29134	M	2301299	2009-12-23	50	23.2	0	-0.237	0
CTRL	29134	M	2301299	2009-12-23	51	23.4	0.2	-0.055	0
CTRL	29134	M	2301299	2009-12-23	52	23.6	0.5	0.133	0
CTRL	29134	M	2301299	2009-12-23	53	21.4	-1.8	0.337	0
CTRL	29134	M	2301299	2009-12-23	54	24.4	1.2	0.565	0
CTRL	29134	M	2301299	2009-12-23	55	24.4	1.2	0.802	0
CTRL	29134	M	2301299	2009-12-23	56	24.4	1.2	1.034	0
CTRL	29134	M	2301299	2009-12-23	57	24.4	1.2	1.254	0
CTRL	29134	M	2301299	2009-12-23	58	24.6	1.4	1.461	1
CTRL	29134	M	2301299	2009-12-23	59	24.9	1.7	1.652	0
CTRL	29134	M	2301299	2009-12-23	60	25.1	1.9	1.823	1
CTRL	29134	M	2301299	2009-12-23	61	25.4	2.2	1.972	1
CTRL	29134	M	2301299	2009-12-23	62	25.4	2.2	2.097	1
CTRL	29134	M	2301299	2009-12-23	63	25.4	2.2	2.202	1
CTRL	29134	M	2301299	2009-12-23	64	25.4	2.2	2.291	0
CTRL	29134	M	2301299	2009-12-23	65	25.4	2.2	2.37	0
CTRL	29134	M	2301299	2009-12-23	66	25.7	2.5	2.441	1
CTRL	29134	M	2301299	2009-12-23	67	25.8	2.6	2.504	1
CTRL	29134	M	2301299	2009-12-23	68	25.8	2.6	2.563	0
CTRL	29134	M	2301299	2009-12-23	69	25.8	2.6	2.618	0
CTRL	29134	M	2301299	2009-12-23	70	25.8	2.6	2.674	0
CTRL	29134	M	2301299	2009-12-23	71	25.4	2.2	2.734	1
CTRL	29134	M	2301299	2009-12-23	72	26.3	3.1	2.798	1
CTRL	29134	M	2301299	2009-12-23	73	26.2	3	2.862	1
CTRL	29134	M	2301299	2009-12-23	74	26.2	3	2.92	0
CTRL	29134	M	2301299	2009-12-23	75	26.2	3	2.974	1
CTRL	29134	M	2301299	2009-12-23	76	26.2	3	3.024	1
CTRL	29134	M	2301299	2009-12-23	77	26.2	3	3.074	1
CTRL	29134	M	2301299	2009-12-23	78	26.2	3	3.124	1
CTRL	29134	M	2301299	2009-12-23	79	26.3	3.1	3.174	1
CTRL	29134	M	2301299	2009-12-23	80	26.5	3.3	3.222	1
CTRL	29134	M	2301299	2009-12-23	81	26.6	3.4	3.266	0
CTRL	29134	M	2301299	2009-12-23	82	26.6	3.4	3.303	1
CTRL	29134	M	2301299	2009-12-23	83	26.6	3.4	3.334	1
CTRL	29134	M	2301299	2009-12-23	84	26.6	3.4	3.361	1
CTRL	29134	M	2301299	2009-12-23	85	26.1	2.9	3.387	1
CTRL	29134	M	2301299	2009-12-23	86	26.6	3.4	3.417	1
CTRL	29134	M	2301299	2009-12-23	87	26.7	3.5	3.445	1
CTRL	29134	M	2301299	2009-12-23	88	27	3.8	3.467	0
CTRL	29134	M	2301299	2009-12-23	89	26.6	3.4	3.479	1
CTRL	29134	M	2301299	2009-12-23	90	26.6	3.4	3.482	1
CTRL	29134	M	2301299	2009-12-23	91	26.6	3.4	3.477	1
CTRL	29134	M	2301299	2009-12-23	92	26.5	3.3	3.462	1
CTRL	29134	M	2301299	2009-12-23	93	26.7	3.5	3.436	1
CTRL	29134	M	2301299	2009-12-23	94	26.7	3.5	3.393	1
CTRL	29134	M	2301299	2009-12-23	95	26.7	3.5	3.329	1
CTRL	29134	M	2301299	2009-12-23	96	26.4	3.2	3.242	1
CTRL	29134	M	2301299	2009-12-23	97	26.4	3.2	3.131	1
CTRL	29134	M	2301299	2009-12-23	98	26.4	3.2	2.999	1
CTRL	29134	M	2301299	2009-12-23	99	26	2.8	2.846	1
CTRL	29134	M	2301299	2009-12-23	100	25.6	2.4	2.678	1
CTRL	29134	M	2301299	2009-12-23	101	25.9	2.7	2.498	1
CTRL	29134	M	2301299	2009-12-23	102	25.3	2.1	2.309	1
CTRL	29134	M	2301299	2009-12-23	103	25.2	2	2.11	1
CTRL	29134	M	2301299	2009-12-23	104	25.2	2	1.902	1
CTRL	29134	M	2301299	2009-12-23	105	25.2	2	1.683	1
CTRL	29134	M	2301299	2009-12-23	106	24.4	1.2	1.451	1
CTRL	29134	M	2301299	2009-12-23	107	24.3	1.1	1.211	1
CTRL	29134	M	2301299	2009-12-23	108	24	0.8	0.962	1
CTRL	29134	M	2301299	2009-12-23	109	23.6	0.4	0.703	2
CTRL	29134	M	2301299	2009-12-23	110	23.5	0.3	0.427	2
CTRL	29134	M	2301299	2009-12-23	111	23.5	0.3	0.125	2
CTRL	29134	M	2301299	2009-12-23	112	23.5	0.3	-0.218	2
CTRL	29134	M	2301299	2009-12-23	113	23.2	0	-0.61	3
CTRL	29134	M	2301299	2009-12-23	114	23.2	0	-1.051	3
CTRL	29134	M	2301299	2009-12-23	115	20.3	-2.9	-1.527	3
CTRL	29134	M	2301299	2009-12-23	116	20.9	-2.3	-2.014	4
CTRL	29134	M	2301299	2009-12-23	117	.	.	.	.
CTRL	29134	M	2301299	2009-12-23	118	.	.	.	.
CTRL	29134	M	2301299	2009-12-23	119	.	.	.	.
CTRL	29134	M	2301299	2009-12-23	120	.	.	.	.
CTRL	29134	M	2301299	2009-12-23	121	.	.	.	.
CTRL	29134	M	2301299	2009-12-23	122	.	.	.	.
CTRL	29134	M	2301299	2009-12-23	123	.	.	.	.
CTRL	29134	M	2301299	2009-12-23	124	.	.	.	.
CTRL	29134	M	2301299	2009-12-23	125	.	.	.	.
CTRL	29134	M	2301299	2009-12-23	126	.	.	.	.
CTRL	29134	M	2301299	2009-12-23	127	.	.	.	.
CTRL	29134	M	2301299	2009-12-23	128	.	.	.	.
CTRL	29134	M	2301299	2009-12-23	129	.	.	.	.
CTRL	29134	M	2301299	2009-12-23	130	.	.	.	.
CTRL	29134	M	2301299	2009-12-23	131	.	.	.	.
CTRL	29134	M	2301299	2009-12-23	132	.	.	.	.
CTRL	29134	M	2301299	2009-12-23	133	.	.	.	.
CTRL	29134	M	2301299	2009-12-23	134	.	.	.	.
CTRL	29134	M	2301299	2009-12-23	135	.	.	.	.
CTRL	29134	M	2301299	2009-12-23	136	.	.	.	.
CTRL	29134	M	2301299	2009-12-23	137	.	.	.	.
CTRL	29134	M	2301299	2009-12-23	138	.	.	.	.
CTRL	29134	M	2301299	2009-12-23	139	.	.	.	.
CTRL	29134	M	2301299	2009-12-23	140	.	.	.	.
CTRL	29134	M	2301299	2009-12-23	141	.	.	.	.
CTRL	29134	M	2301299	2009-12-23	142	.	.	.	.
CTRL	29134	M	2301299	2009-12-23	143	.	.	.	.
CTRL	29134	M	2301299	2009-12-23	144	.	.	.	.
CTRL	29134	M	2301299	2009-12-23	145	.	.	.	.
CTRL	29134	M	2301299	2009-12-23	146	.	.	.	.
CTRL	29134	M	2301299	2009-12-23	147	.	.	.	.
CTRL	29134	M	2301299	2009-12-23	148	.	.	.	.
CTRL	29134	M	2301299	2009-12-23	149	.	.	.	.
CTRL	29134	M	2301299	2009-12-23	150	.	.	.	.
CTRL	29134	M	2301299	2009-12-23	151	.	.	.	.
CTRL	29134	M	2301299	2009-12-23	152	.	.	.	.
CTRL	29134	M	2301299	2009-12-23	153	.	.	.	.
CTRL	29134	M	2301299	2009-12-23	154	.	.	.	.
CTRL	29144	M	2411329	2009-12-25	50	22.9	0	-0.254	0
CTRL	29144	M	2411329	2009-12-25	51	22.2	-0.7	-0.078	0
CTRL	29144	M	2411329	2009-12-25	52	23.3	0.4	0.1	0
CTRL	29144	M	2411329	2009-12-25	53	23.3	0.4	0.277	0
[truncated: 3,776 more rows]

## Sheet: DB2
Trtmt	ID	Sex	Litter	DOB	2Age	DAge	BWChMax	BWChMaxAge	BWChMin	BWChTot	BWChMedian	InitToPk	PkToDth	DaysAtScore0	DaysAtScore1	DaysAtScore2	DaysAtScore3	DaysAtScore4	DaysTot	MedAgeAtScore0	MedAgeAtScore1	MedAgeAtScore2	MedAgeAtScore3	MedAgeAtScore4		Variable Name	Definition
CTRL	29086	F	1911327	2007-12-23	117	127	5.22597	90	-0.0178043	5.24378	3.8787	41	37	29	38	7	3	1	78	72	97.5	120	125	127		Trtmt	Treatment
CTRL	29099	F	2051287	2007-12-26	124	133	4.16429	105	-0.326605	4.49089	2.85923	56	28	57	18	7	1	1	84	78	115.5	128	132	133		ID	Mouse Identifier Number
CTRL	29105	F	2061288	2007-12-23	123	129	3.56267	110	-0.422011	3.98468	2.63806	61	19	44	29	5	1	1	80	84.5	101	125	128	129		Sex	Gender (M or F)
CTRL	29114	F	2131291	2007-12-23	123	140	4.52308	91	-0.650906	5.17399	3.48843	42	49	59	14	12	5	1	91	79	115.5	128.5	137	140		Litter	Litter Identifier Number
CTRL	29123	F	2161293	2007-12-25	132	137	4.69662	106	-1.12976	5.82638	2.96168	57	31	58	24	4	1	1	88	81.5	119.5	133.5	136	137		DOB	Date of Birth
CTRL	29124	F	2281298	2007-12-23	117	121	3.11225	101	-1.68764	4.79989	2.37981	52	20	60	7	4	0	1	72	79.5	113	118.5	120.5	121		2Age	Age to Attain Neurological Score = 2 (days)
CTRL	29128	F	2291299	2007-12-23	121	138	1.74323	109	-0.926963	2.67019	0.878681	60	29	34	37	15	2	1	89	87.5	82	128	135.5	138		DAge	Age at Death (days)
CTRL	29129	F	2291299	2007-12-23	103	114	3.07451	86	-1.22707	4.30158	1.73161	37	28	51	3	4	6	1	65	77	58	104.5	110.5	114		BWChMax	Maximum Increase from Initial Body Weight (g)
CTRL	29135	F	2301299	2007-12-23	135	141	2.38326	118	-1.4968	3.88006	1.93986	69	23	74	11	6	0	1	92	86.5	128	137.5	140.5	141		BWChMaxAge	Age at Maximum Increase from Initial Body Weight (days)
CTRL	29136	F	2301299	2007-12-23	114	123	4.26516	90	0.0578584	4.2073	3.2736	41	33	56	8	7	2	1	74	77.5	109.5	117	121.5	123		BWChMin	Maximum Decrease from Initial Body Weight (g)
CTRL	29139	F	2391304	2007-12-23	113	119	2.82463	97	-2.04313	4.86775	1.54163	48	22	56	7	3	3	1	70	79	108	114	117	119		BWChTot	Max-Min Body Weight Change (g)
CTRL	29140	F	2391304	2007-12-23	107	120	4.39829	98	0.0323491	4.36594	2.92161	49	22	18	39	7	6	1	71	59.5	83	110	116.5	120		BWChMedian	Median Change from Initial Body Weight (g)
CTRL	29148	F	2411329	2007-12-25	127	154	3.128	113	-2.40287	5.53086	1.64932	64	41	16	66	19	3	1	105	57.5	98.5	141	148	154		InitToPk	Time from Initial to Peak Body Weight (days)
CTRL	29089	M	2051287	2007-12-26	112	121	4.55243	93	-1.09337	5.6458	3.28901	44	28	55	7	6	3	1	72	78	108	114.5	119	121		PkToDth	Time from Peak Body Weight to Death (days)
CTRL	29104	M	2061288	2007-12-23	124	143	3.36533	90	-3.42187	6.78719	2.2032	41	53	20	54	14	5	1	94	67	90.5	130.5	140	143		DaysAtScore0	Time Spent at Neurological Score = 0 (days)
CTRL	29108	M	2131291	2007-12-23	107	118	3.4977	85	-0.301414	3.79912	1.87248	36	33	45	12	3	8	1	69	75	97.5	108	113.5	118		DaysAtScore1	Time Spent at Neurological Score = 1 (days)
CTRL	29120	M	2161293	2007-12-25	129	133	3.92637	104	-0.922326	4.84869	3.05576	55	29	64	15	4	0	1	84	82.5	121	130.5	132.5	133		DaysAtScore2	Time Spent at Neurological Score = 2 (days)
CTRL	29126	M	2291299	2007-12-23	113	128	2.97504	87	-1.83454	4.80958	1.70648	38	41	45	18	8	7	1	79	75	103.5	116.5	124	128		DaysAtScore3	Time Spent at Neurological Score = 3 (days)
CTRL	29134	M	2301299	2007-12-23	109	116	3.48172	90	-2.01398	5.4957	2.50445	41	26	17	42	4	3	1	67	59	86.5	110.5	114	116		DaysAtScore4	Time Spent at Neurological Score = 4 (days)
CTRL	29144	M	2411329	2007-12-25	119	130	3.19471	85	-3.51881	6.71352	1.91505	36	45	49	20	7	4	1	81	76	108.5	122	127.5	130		DaysTot	Total Days from Start to Death
CTRL	29152	M	2421329	2007-12-26	104	114	1.88353	84	-2.15101	4.03454	0.714652	35	30	46	8	7	3	1	65	73.5	99.5	107	112	114		MedAgeAtScore0	Median Age during Period when Neurological Score = 0
CTRL	29157	M	2431330	2007-12-25	114	127	2.58753	79	-2.73607	5.3236	1.02777	30	48	37	37	2	1	1	78	75	105	119.5	126	127		MedAgeAtScore1	Median Age during Period when Neurological Score = 1
CTRL	29158	M	2431330	2007-12-25	126	127	3.75452	106	-2.2464	6.00092	2.9838	57	21	45	31	0	1	1	78	81	110	125.5	126	127		MedAgeAtScore2	Median Age during Period when Neurological Score = 2
CTRL	29159	M	2441330	2007-12-25	119	126	3.3757	97	-3.78236	7.15806	1.78245	48	29	47	22	3	4	1	77	77	106.5	120	123.5	126		MedAgeAtScore3	Median Age during Period when Neurological Score = 3
CTRL	29164	M	2451331	2007-12-23	106	117	3.44509	88	-1.50316	4.94825	2.38727	39	29	37	19	7	4	1	68	73	96	109	114.5	117		MedAgeAtScore4	Median Age during Period when Neurological Score = 4
CTRL	29167	M	2461331	2007-12-25	104	112	2.78006	86	-2.72881	5.50888	1.58044	37	26	37	20	5	0	1	63	68	94.5	109	111.5	112
CTRL	29168	M	2461331	2007-12-25	94	107	4.98329	81	-0.188905	5.17219	3.16484	32	26	5	39	5	8	1	58	57	74	96	102.5	107
DRUG	29088	F	1911327	2007-12-23	130	148	4.35149	111	-0.024238	4.37573	3.64928	62	37	48	38	12	0	1	99	75.5	116.5	141.5	147.5	148
DRUG	29095	F	2051287	2007-12-26	107	116	3.28859	94	-0.533294	3.82189	1.79167	45	22	44	13	4	5	1	67	72.5	100	108.5	113	116
DRUG	29107	F	2061288	2007-12-23	116	149	2.40196	106	-1.52724	3.9292	1.28802	57	43	57	15	16	11	1	100	79	114	129.5	143	149
DRUG	29113	F	2131291	2007-12-23	114	122	3.82	91	-0.284394	4.10439	3.11668	42	31	64	0	7	1	1	73	81.5	113.5	117	121	122
DRUG	29117	F	2141292	2007-12-23	107	121	2.31106	95	-2.55193	4.86298	0.469039	46	26	48	10	6	7	1	72	74.5	102.5	110.5	117	121
DRUG	29121	F	2161293	2007-12-25	112	124	3.27621	95	0.0130425	3.26317	2.16136	46	29	61	1	8	4	1	75	80	111	115.5	121.5	124
DRUG	29125	F	2281298	2007-12-23	102	115	2.52099	93	-1.81726	4.33825	1.33147	44	22	45	7	4	9	1	66	72	91	103.5	110	115
DRUG	29130	F	2291299	2007-12-23	113	119	3.25277	100	-0.272487	3.52526	2.2939	51	19	17	47	5	0	1	70	58	89	116	118.5	119
DRUG	29131	F	2291299	2007-12-23	124	135	4.55093	108	-1.16913	5.72006	3.38845	59	27	29	45	7	4	1	86	78	92	127	132.5	135
DRUG	29137	F	2301299	2007-12-23	130	136	4.25617	109	-0.464813	4.72099	2.81408	60	27	36	44	6	0	1	87	73.5	101.5	132.5	135.5	136
DRUG	29138	F	2301299	2007-12-23	110	121	2.92735	93	-0.962863	3.89021	1.8173	44	28	13	47	5	6	1	72	56	85	112	117.5	121
DRUG	29141	F	2391304	2007-12-23	121	136	4.95824	96	-0.0968225	5.05506	3.41956	47	40	37	34	7	8	1	87	79	102.5	124	131.5	136
DRUG	29143	F	2391304	2007-12-23	113	134	2.30458	103	-1.48465	3.78923	1.70321	54	31	40	31	8	5	1	85	81.5	91	124.5	131	134
DRUG	29149	F	2411329	2007-12-25	119	137	3.2023	96	-0.120385	3.32269	2.06554	47	41	47	23	9	8	1	88	79	108	124	132.5	137
DRUG	29094	M	2051287	2007-12-26	111	119	1.94086	85	-0.0807841	2.02165	1.23478	36	34	47	14	8	0	1	70	74	103.5	114.5	118.5	119
DRUG	29100	M	2061288	2007-12-23	113	120	2.88591	88	-2.06758	4.95349	2.0118	39	32	23	40	7	0	1	71	62	92.5	116	119.5	120
DRUG	29109	M	2131291	2007-12-23	106	112	2.60318	94	-0.104076	2.70725	1.66865	45	18	35	21	5	1	1	63	76	85	108	109	112
DRUG	29118	M	2161293	2007-12-25	119	133	2.9949	83	-3.6985	6.69339	1.9652	34	50	54	16	6	7	1	84	77	111.5	122.5	129	133
DRUG	29127	M	2291299	2007-12-23	116	129	2.63872	100	-3.40073	6.03945	1.30598	51	29	43	23	8	5	1	80	76	91	119.5	126	129
DRUG	29132	M	2301299	2007-12-23	115	124	2.79609	91	-3.14974	5.94583	1.98336	42	33	34	32	8	0	1	75	81.5	85.5	119.5	123.5	124
DRUG	29146	M	2411329	2007-12-25	111	123	3.24834	80	-5.2452	8.49354	2.07311	31	43	20	41	9	3	1	74	77.5	81	115	121	123
DRUG	29151	M	2421329	2007-12-26	98	113	1.7343	75	-4.9046	6.6389	1.27701	26	38	39	10	7	7	1	64	70	93.5	102	109	113
DRUG	29155	M	2431330	2007-12-25	140	150	4.95929	116	-0.0951663	5.05445	3.87432	67	34	56	34	7	3	1	101	80.5	118.5	143	148	150
DRUG	29156	M	2431330	2007-12-25	119	121	3.52987	85	-1.71768	5.24755	2.17569	36	36	8	61	2	0	1	72	53.5	88	119.5	120.5	121
DRUG	29161	M	2441330	2007-12-25	111	124	5.10888	97	-0.0480744	5.15695	3.38567	48	27	42	19	8	5	1	75	74.5	98	115.5	121	124
DRUG	29162	M	2451331	2007-12-23	109	119	2.646	85	-2.46261	5.10861	1.80931	36	34	19	40	7	3	1	70	59	88.5	112	117	119
DRUG	29165	M	2461331	2007-12-25	119	126	2.95376	98	-2.99463	5.94839	2.06035	49	28	3	66	6	1	1	77	51	85.5	121.5	125	126
DRUG	29166	M	2461331	2007-12-25	122	129	5.97194	98	-3.3367	9.30864	4.38048	49	31	40	32	6	1	1	80	74.5	105.5	124.5	128	129

## Sheet: BW
Body Weight (g) over Time (Age, days)
Age	All						Females						Males
	CTRL			DRUG			CTRL			DRUG			CTRL			DRUG
	Mean	s.e.m.	N	Mean	s.e.m.	N	Mean	s.e.m.	N	Mean	s.e.m.	N	Mean	s.e.m.	N	Mean	s.e.m.	N
50	19.5407	0.565667	27	19.7929	0.531095	28	16.9077	0.336928	13	17.3286	0.300627	14	21.9857	0.426442	14	22.2571	0.383408	14
51	19.5815	0.541288	27	19.8464	0.527209	28	17.0077	0.308525	13	17.4	0.302916	14	21.9714	0.368756	14	22.2929	0.376867	14
52	19.9185	0.564022	27	20.1	0.547747	28	17.2462	0.320779	13	17.5286	0.283895	14	22.4	0.39377	14	22.6714	0.385226	14
53	19.7037	0.559621	27	19.9321	0.544041	28	17.0692	0.333471	13	17.3714	0.274848	14	22.15	0.395684	14	22.4929	0.380928	14
54	20.0926	0.552021	27	20.2536	0.538946	28	17.5	0.324037	13	17.75	0.290083	14	22.5	0.399313	14	22.7571	0.397618	14
55	20.1407	0.54541	27	20.2893	0.538107	28	17.5692	0.304114	13	17.7929	0.310169	14	22.5286	0.396472	14	22.7857	0.38443	14
56	20.2741	0.576352	27	20.4964	0.557263	28	17.5615	0.310198	13	17.8714	0.290401	14	22.7929	0.430367	14	23.1214	0.381463	14
57	20.3148	0.5935	27	20.5714	0.569783	28	17.5231	0.315244	13	17.9	0.328165	14	22.9071	0.447025	14	23.2429	0.378068	14
58	20.5667	0.583681	27	20.9036	0.54841	28	17.8615	0.320964	13	18.3	0.267056	14	23.0786	0.466596	14	23.5071	0.367568	14
59	20.6852	0.611027	27	20.8107	0.579416	28	17.8154	0.343408	13	18.0714	0.267144	14	23.35	0.452192	14	23.55	0.410809	14
60	20.7519	0.613067	27	20.8536	0.562672	28	17.8846	0.328135	13	18.2143	0.272324	14	23.4143	0.474267	14	23.4929	0.411439	14
61	20.8481	0.588333	27	20.9536	0.56279	28	18.1077	0.285653	13	18.35	0.311104	14	23.3929	0.480209	14	23.5571	0.419539	14
62	20.9407	0.590674	27	21.0821	0.568439	28	18.2077	0.32551	13	18.4071	0.268587	14	23.4786	0.475346	14	23.7571	0.411339	14
63	20.9704	0.596233	27	21.1714	0.596481	28	18.1846	0.291074	13	18.3714	0.294161	14	23.5571	0.479092	14	23.9714	0.430363	14
64	21.1778	0.590917	27	21.3893	0.597467	28	18.4923	0.370284	13	18.6214	0.318509	14	23.6714	0.485666	14	24.1571	0.45024	14
65	21.3556	0.562411	27	21.4929	0.594706	28	18.8	0.357878	13	18.7643	0.334895	14	23.7286	0.458908	14	24.2214	0.459954	14
66	21.5222	0.569459	27	21.575	0.575184	28	18.9538	0.362968	13	18.9286	0.308386	14	23.9071	0.478719	14	24.2214	0.449075	14
67	21.337	0.603672	27	21.5643	0.576484	28	18.6231	0.416357	13	18.9143	0.3018	14	23.8571	0.492327	14	24.2143	0.45716	14
68	21.4185	0.587016	27	21.5571	0.585346	28	18.8	0.404462	13	18.8786	0.301858	14	23.85	0.494336	14	24.2357	0.477816	14
69	21.3407	0.57627	27	21.4571	0.589265	28	18.7615	0.384897	13	18.7143	0.262251	14	23.7357	0.48738	14	24.2	0.464923	14
70	21.5852	0.58696	27	21.7	0.597415	28	18.9385	0.39281	13	18.9429	0.293653	14	24.0429	0.481266	14	24.4571	0.476216	14
71	21.3333	0.611336	27	21.7143	0.584742	28	18.5462	0.394938	13	19.0214	0.29111	14	23.9214	0.487557	14	24.4071	0.468979	14
72	21.7556	0.586853	27	22.05	0.565159	28	19.0462	0.327699	13	19.5214	0.368719	14	24.2714	0.474449	14	24.5786	0.455151	14
73	22.0222	0.602354	27	22.0536	0.571651	28	19.2538	0.353484	13	19.4571	0.320665	14	24.5929	0.486461	14	24.65	0.46631	14
74	21.8963	0.629147	27	22.0321	0.582325	28	18.9846	0.350612	13	19.3857	0.326631	14	24.6	0.503504	14	24.6786	0.473725	14
75	22.1444	0.600079	27	22.2107	0.556166	28	19.3846	0.36792	13	19.6786	0.300947	14	24.7071	0.472945	14	24.7429	0.455939	14
76	22.263	0.607881	27	22.2643	0.568489	28	19.4385	0.367168	13	19.7214	0.323133	14	24.8857	0.459079	14	24.8071	0.493191	14
77	22.3111	0.617949	27	22.3607	0.572896	28	19.4692	0.39115	13	19.7857	0.328141	14	24.95	0.478752	14	24.9357	0.485347	14
78	22.4333	0.600332	27	22.4964	0.580856	28	19.6923	0.37063	13	19.8786	0.326517	14	24.9786	0.487219	14	25.1143	0.490442	14
79	22.437	0.61106	27	22.6107	0.576464	28	19.6385	0.365769	13	20.0286	0.354163	14	25.0357	0.496649	14	25.1929	0.478719	14
80	22.4704	0.611425	27	22.5893	0.590519	28	19.6308	0.360801	13	19.95	0.331787	14	25.1071	0.468627	14	25.2286	0.516479	14
81	22.6481	0.580901	27	22.6607	0.573842	28	19.9846	0.337572	13	20.0857	0.316029	14	25.1214	0.476039	14	25.2357	0.497864	14
82	22.6852	0.590106	27	22.5679	0.586467	28	19.9846	0.365121	13	19.9214	0.299666	14	25.1929	0.473526	14	25.2143	0.511286	14
83	22.6296	0.570121	27	22.5	0.577579	28	19.9846	0.348043	13	19.8929	0.32045	14	25.0857	0.431437	14	25.1071	0.487138	14
84	22.7259	0.590658	27	22.6464	0.603747	28	20	0.336078	13	19.9429	0.366257	14	25.2571	0.474598	14	25.35	0.505437	14
85	22.5519	0.606244	27	22.6679	0.57289	28	19.7308	0.368536	13	20.1429	0.372062	14	25.1714	0.452639	14	25.1929	0.493971	14
86	22.8037	0.59799	27	22.7464	0.583197	28	20.0462	0.341868	13	20.15	0.342703	14	25.3643	0.481254	14	25.3429	0.508144	14
87	22.7148	0.612889	27	22.7464	0.587175	28	19.9	0.362152	13	20.1286	0.335194	14	25.3286	0.494967	14	25.3643	0.51522	14
88	22.7852	0.601487	27	22.7571	0.586001	28	20.0231	0.346068	13	20.15	0.348899	14	25.35	0.491773	14	25.3643	0.508889	14
89	22.8111	0.591785	27	22.875	0.581315	28	20.1615	0.360651	13	20.35	0.375448	14	25.2714	0.521771	14	25.4	0.530913	14
90	22.6963	0.572108	27	22.8464	0.563001	28	20.1385	0.387553	13	20.3929	0.316656	14	25.0714	0.482146	14	25.3	0.538721	14
91	22.737	0.571202	27	22.9036	0.577934	28	20.1615	0.365944	13	20.3714	0.312633	14	25.1286	0.479518	14	25.4357	0.550685	14
92	22.4519	0.596843	27	22.7464	0.572021	28	19.7846	0.389583	13	20.2357	0.310725	14	24.9286	0.513705	14	25.2571	0.541134	14
93	22.7889	0.575257	27	22.925	0.55857	28	20.2385	0.396869	13	20.5571	0.342216	14	25.1571	0.495331	14	25.2929	0.562419	14
94	22.6889	0.583665	27	22.8786	0.565717	28	20.1308	0.4167	13	20.4786	0.35459	14	25.0643	0.513511	14	25.2786	0.563464	14
95	22.7185	0.566944	27	23.0036	0.549494	28	20.3	0.442748	13	20.6857	0.333786	14	24.9643	0.515753	14	25.3214	0.562391	14
96	22.6778	0.565442	27	22.9393	0.552396	28	20.2769	0.441756	13	20.5714	0.312457	14	24.9071	0.521459	14	25.3071	0.55435	14
97	22.7259	0.553147	27	22.9179	0.563062	28	20.3846	0.411976	13	20.5786	0.333674	14	24.9	0.528735	14	25.2571	0.603079	14
98	22.6963	0.555277	27	22.8429	0.550046	28	20.3846	0.436161	13	20.5143	0.288394	14	24.8429	0.538589	14	25.1714	0.58257	14
99	22.5111	0.566424	27	22.8821	0.56033	28	20.1615	0.405339	13	20.5357	0.303389	14	24.6929	0.579832	14	25.2286	0.604237	14
100	22.4185	0.576091	27	22.6179	0.565008	28	20.0538	0.418884	13	20.2857	0.294801	14	24.6143	0.599529	14	24.95	0.634342	14
101	22.3593	0.55481	27	22.625	0.573064	28	20.1077	0.413314	13	20.2786	0.330364	14	24.45	0.585235	14	24.9714	0.638717	14
102	22.363	0.549596	27	22.6214	0.565203	28	20.1692	0.427483	13	20.35	0.340612	14	24.4	0.587788	14	24.8929	0.645905	14
103	22.1407	0.570581	27	22.4821	0.570367	28	19.9308	0.458731	13	20.1714	0.332065	14	24.1929	0.634491	14	24.7929	0.647774	14
104	22.137	0.554755	27	22.4429	0.541295	28	20.0077	0.466638	13	20.2429	0.314785	14	24.1143	0.613032	14	24.6429	0.611044	14
105	22.137	0.563216	27	22.4357	0.555878	28	19.9846	0.466554	13	20.1857	0.313235	14	24.1357	0.631465	14	24.6857	0.637634	14
106	22.0111	0.560457	27	22.2179	0.551166	28	19.9154	0.47715	13	20.0714	0.319929	14	23.9571	0.641403	14	24.3643	0.671361	14
107	21.8259	0.551109	27	22.1857	0.543911	28	19.9231	0.457018	13	20.1	0.334138	14	23.5929	0.702622	14	24.2714	0.669298	14
108	21.9231	0.567215	26	22.0357	0.522844	28	20.0462	0.504926	13	20.0357	0.329936	14	23.8	0.706018	13	24.0357	0.641308	14
109	21.8654	0.573007	26	22.0607	0.519293	28	20.0154	0.52646	13	20.1	0.339197	14	23.7154	0.721452	13	24.0214	0.643153	14
110	21.6038	0.590215	26	21.8357	0.535196	28	19.7385	0.518076	13	19.9214	0.343892	14	23.4692	0.776612	13	23.75	0.712583	14
111	21.3	0.547666	26	21.6107	0.528959	28	19.6923	0.505034	13	19.7929	0.370397	14	22.9077	0.750936	13	23.4286	0.718777	14
112	21.1308	0.529056	26	21.4714	0.534271	28	19.6538	0.467209	13	19.7143	0.391932	14	22.6077	0.764472	13	23.2286	0.746378	14
113	20.788	0.601784	25	21.1296	0.576901	27	18.9462	0.568919	13	19.2571	0.399961	14	22.7833	0.753359	12	23.1462	0.810873	13
114	20.688	0.608942	25	21.1423	0.564955	26	18.8538	0.583053	13	19.1143	0.380118	14	22.675	0.770392	12	23.5083	0.653714	12
115	21.0174	0.547638	23	20.9115	0.619164	26	19.3167	0.396353	12	18.8071	0.548371	14	22.8727	0.728896	11	23.3667	0.674911	12
116	21.1043	0.549577	23	21.136	0.573495	25	19.3333	0.412004	12	19.1231	0.43133	13	23.0364	0.685734	11	23.3167	0.666155	12
117	21.05	0.589767	22	21.2333	0.590464	24	19.2	0.426401	12	19.175	0.467606	12	23.27	0.717565	10	23.2917	0.684842	12
118	20.9952	0.609273	21	21.2375	0.589885	24	19.1417	0.430373	12	19.175	0.467606	12	23.4667	0.699802	9	23.3	0.680463	12
119	20.645	0.561599	20	20.8375	0.55927	24	19.075	0.387127	12	18.9833	0.519153	12	23	0.682956	8	22.6917	0.642964	12
120	20.7211	0.583776	19	21.1476	0.610488	21	19.2545	0.412611	11	19.1727	0.531566	11	22.7375	0.862293	8	23.32	0.626773	10
121	20.1333	0.736579	18	20.095	0.716221	20	18.24	0.68867	10	18.1182	0.625782	11	22.5	0.873008	8	22.5111	0.884503	9
122	20.6	0.671689	16	20.3235	0.698766	17	18.9333	0.58476	9	18.7222	0.615038	9	22.7429	0.794582	7	22.125	1.00477	8
123	20.45	0.698331	16	20.5562	0.673546	16	18.7333	0.622941	9	19.2125	0.565824	8	22.6571	0.823424	7	21.9	1.05272	8
124	20.6333	0.698956	15	20.5	0.715275	15	18.875	0.602302	8	18.85	0.473965	8	22.6429	0.83491	7	22.3857	1.07114	7
125	20.2133	0.659788	15	20.625	0.795549	12	18.6	0.50674	8	19.0286	0.438457	7	22.0571	0.878542	7	22.86	1.27773	5
126	19.72	0.617537	15	20.3667	0.852122	12	18.5	0.459425	8	18.9429	0.515871	7	21.1143	1.00887	7	22.36	1.59079	5
127	19.4214	0.682769	14	20.5273	0.90394	11	18.3125	0.59595	8	18.8429	0.591953	7	20.9	1.18322	6	23.475	1.30855	4
128	19.5545	0.754304	11	20.0273	0.91702	11	18.6714	0.319012	7	18.5571	0.652416	7	21.1	1.89956	4	22.6	1.65881	4
129	19.47	0.850627	10	19.5727	0.932844	11	18.1	0.46291	7	18.3857	0.685714	7	22.6667	1.43333	3	21.65	2.01763	4
130	19.7889	0.808882	9	19.6333	1.16809	9	18.4333	0.345125	6	18.2	0.715808	7	22.5	1.32035	3	24.65	2.45	2
131	19.7125	0.933204	8	19.4667	1.19501	9	18.35	0.360324	6	17.9857	0.719268	7	23.8	0.4	2	24.65	2.45	2
132	19.0625	1.04931	8	19.0444	1.13237	9	17.65	0.636527	6	17.9	0.784675	7	23.3	0.9	2	23.05	3.55	2
133	18.475	0.965984	8	18.8556	1.11643	9	17.5333	0.686861	6	17.9857	0.719268	7	21.3	2.9	2	21.9	4.7	2
134	18.65	0.995574	6	18.55	1.4244	8	17.66	0.128841	5	17.4143	0.992694	7	23.6	.	1	26.5	.	1
135	18.5667	1.02394	6	18.5571	1.54178	7	17.56	0.229347	5	17.25	0.967385	6	23.6	.	1	26.4	.	1
136	18.25	1.02624	6	18.9833	1.73348	6	17.26	0.331059	5	17.54	1.17584	5	23.2	.	1	26.2	.	1
137	18.1167	1.01042	6	20.3	2.23271	4	17.14	0.317175	5	18.3333	1.49481	3	23	.	1	26.2	.	1
138	17.98	1.07257	5	21.9	2.16564	3	16.95	0.386221	4	19.75	0.45	2	22.1	.	1	26.2	.	1
139	18.25	1.3099	4	21.7667	2.03333	3	16.9667	0.371184	3	19.75	0.45	2	22.1	.	1	25.8	.	1
140	18.25	1.3099	4	21.8667	2.13255	3	16.9667	0.371184	3	19.75	0.45	2	22.1	.	1	26.1	.	1
141	17.5667	2.88983	3	21.3667	2.21685	3	15	2.3	2	19.15	0.05	2	22.7	.	1	25.8	.	1
142	19.8	2.8	2	21.0333	1.98858	3	17	.	1	19.05	0.25	2	22.6	.	1	25	.	1
143	18.75	1.85	2	21.0667	2.16974	3	16.9	.	1	18.9	0.2	2	20.6	.	1	25.4	.	1
144	16.9	.	1	21	2.20076	3	16.9	.	1	18.8	0.1	2	.	.	0	25.4	.	1
145	16.9	.	1	20.9667	2.21836	3	16.9	.	1	18.75	0.15	2	.	.	0	25.4	.	1
146	16.3	.	1	20.7	1.95192	3	16.3	.	1	18.75	0.15	2	.	.	0	24.6	.	1
147	15.9	.	1	20.5667	1.81873	3	15.9	.	1	18.75	0.15	2	.	.	0	24.2	.	1
148	15.9	.	1	18.9	2.79702	3	15.9	.	1	16.25	1.55	2	.	.	0	24.2	.	1
149	15.9	.	1	20.55	3.65	2	15.9	.	1	16.9	.	1	.	.	0	24.2	.	1
150	15.2	.	1	24.5	.	1	15.2	.	1	.	.	0	.	.	0	24.5	.	1
151	15.2	.	1	.	.	0	15.2	.	1	.	.	0	.	.	0	.	.	0
152	15.2	.	1	.	.	0	15.2	.	1	.	.	0	.	.	0	.	.	0
153	15.2	.	1	.	.	0	15.2	.	1	.	.	0	.	.	0	.	.	0
154	15.5	.	1	.	.	0	15.5	.	1	.	.	0	.	.	0	.	.	0

## Sheet: BWCh
Change from Initial Body Weight (g) over Time (Age, days)
Age	All						Females						Males
	CTRL			DRUG			CTRL			DRUG			CTRL			DRUG
	Mean	s.e.m.	N	Mean	s.e.m.	N	Mean	s.e.m.	N	Mean	s.e.m.	N	Mean	s.e.m.	N	Mean	s.e.m.	N
50	0	0	27	0	0	28	0	0	13	0	0	14	0	0	14	0	0	14
51	0.037037	0.0799124	27	0.05	0.0510472	28	0.0923077	0.0536627	13	0.0642857	0.0225007	14	-0.0142857	0.147454	14	0.0357143	0.101422	14
52	0.377778	0.0531978	27	0.307143	0.0433176	28	0.330769	0.0547542	13	0.207143	0.0370095	14	0.421429	0.089675	14	0.407143	0.0699012	14
53	0.162963	0.107171	27	0.139286	0.0821888	28	0.161538	0.110092	13	0.0428571	0.106242	14	0.164286	0.184154	14	0.235714	0.123861	14
54	0.551852	0.0710865	27	0.460714	0.0475148	28	0.592308	0.100933	13	0.421429	0.0704605	14	0.514286	0.102634	14	0.5	0.0646206	14
55	0.6	0.0818239	27	0.496429	0.0458552	28	0.661538	0.112966	13	0.464286	0.0634253	14	0.542857	0.119851	14	0.528571	0.0674729	14
56	0.733333	0.076609	27	0.703571	0.0653607	28	0.653846	0.0997531	13	0.542857	0.0677052	14	0.807143	0.115056	14	0.864286	0.095852	14
57	0.774074	0.0873139	27	0.778571	0.0836276	28	0.615385	0.0973008	13	0.571429	0.0885962	14	0.921429	0.133498	14	0.985714	0.120829	14
58	1.02593	0.124217	27	1.11071	0.0634834	28	0.953846	0.191691	13	0.971429	0.0814893	14	1.09286	0.165239	14	1.25	0.0843527	14
59	1.14444	0.130671	27	1.01786	0.0944286	28	0.907692	0.215568	13	0.742857	0.128266	14	1.36429	0.135309	14	1.29286	0.0946156	14
60	1.21111	0.137782	27	1.06071	0.10744	28	0.976923	0.221056	13	0.885714	0.182431	14	1.42857	0.154219	14	1.23571	0.0997839	14
61	1.30741	0.146656	27	1.16071	0.101228	28	1.2	0.257702	13	1.02143	0.171989	14	1.40714	0.156354	14	1.3	0.1	14
62	1.4	0.149739	27	1.28929	0.114242	28	1.3	0.241523	13	1.07857	0.176093	14	1.49286	0.187366	14	1.5	0.127959	14
63	1.42963	0.168267	27	1.37857	0.13475	28	1.27692	0.244465	13	1.04286	0.167959	14	1.57143	0.234035	14	1.71429	0.172842	14
64	1.63704	0.191348	27	1.59643	0.152448	28	1.58462	0.3295	13	1.29286	0.222736	14	1.68571	0.218601	14	1.9	0.180962	14
65	1.81481	0.21508	27	1.7	0.134617	28	1.89231	0.38355	13	1.43571	0.174975	14	1.74286	0.226952	14	1.96429	0.184154	14
66	1.98148	0.194807	27	1.78214	0.131239	28	2.04615	0.320979	13	1.6	0.160014	14	1.92143	0.239775	14	1.96429	0.202079	14
67	1.7963	0.208951	27	1.77143	0.153259	28	1.71538	0.356415	13	1.58571	0.216835	14	1.87143	0.242113	14	1.95714	0.212705	14
68	1.87778	0.210638	27	1.76429	0.16364	28	1.89231	0.357782	13	1.55	0.239218	14	1.86429	0.247761	14	1.97857	0.216663	14
69	1.8	0.210345	27	1.66429	0.171687	28	1.85385	0.371348	13	1.38571	0.270705	14	1.75	0.228168	14	1.94286	0.192928	14
70	2.04444	0.188133	27	1.90714	0.177276	28	2.03077	0.35507	13	1.61429	0.248259	14	2.05714	0.168612	14	2.2	0.236039	14
71	1.79259	0.177745	27	1.92143	0.157137	28	1.63846	0.305618	13	1.69286	0.187366	14	1.93571	0.196286	14	2.15	0.243768	14
72	2.21481	0.169859	27	2.25714	0.177388	28	2.13846	0.27562	13	2.19286	0.309637	14	2.28571	0.213	14	2.32143	0.18492	14
73	2.48148	0.164433	27	2.26071	0.162352	28	2.34615	0.280936	13	2.12857	0.236836	14	2.60714	0.184708	14	2.39286	0.22519	14
74	2.35556	0.17633	27	2.23929	0.157472	28	2.07692	0.289375	13	2.05714	0.222304	14	2.61429	0.193538	14	2.42143	0.220184	14
75	2.6037	0.152797	27	2.41786	0.144663	28	2.47692	0.25774	13	2.35	0.208013	14	2.72143	0.17578	14	2.48571	0.207247	14
76	2.72222	0.155281	27	2.47143	0.162882	28	2.53077	0.256051	13	2.39286	0.21004	14	2.9	0.178208	14	2.55	0.25522	14
77	2.77037	0.15904	27	2.56786	0.166353	28	2.56154	0.257587	13	2.45714	0.212705	14	2.96429	0.186231	14	2.67857	0.260426	14
78	2.89259	0.192593	27	2.70357	0.18326	28	2.78462	0.331633	13	2.55	0.261809	14	2.99286	0.217242	14	2.85714	0.259483	14
79	2.8963	0.189728	27	2.81786	0.172674	28	2.73077	0.322924	13	2.7	0.253112	14	3.05	0.213745	14	2.93571	0.240102	14
80	2.92963	0.182482	27	2.79643	0.177018	28	2.72308	0.292459	13	2.62143	0.237935	14	3.12143	0.221924	14	2.97143	0.262371	14
81	3.10741	0.181865	27	2.86786	0.177658	28	3.07692	0.301099	13	2.75714	0.247341	14	3.13571	0.223018	14	2.97857	0.260848	14
82	3.14444	0.182366	27	2.775	0.182909	28	3.07692	0.318078	13	2.59286	0.246172	14	3.20714	0.202312	14	2.95714	0.270676	14
83	3.08889	0.17641	27	2.70714	0.173581	28	3.07692	0.323474	13	2.56429	0.249088	14	3.1	0.174154	14	2.85	0.244893	14
84	3.18519	0.193535	27	2.85357	0.19358	28	3.09231	0.327081	13	2.61429	0.258027	14	3.27143	0.227125	14	3.09286	0.283321	14
85	3.01111	0.17977	27	2.875	0.172564	28	2.82308	0.293335	13	2.81429	0.213515	14	3.18571	0.214542	14	2.93571	0.278459	14
86	3.26296	0.173874	27	2.95357	0.172783	28	3.13846	0.299901	13	2.82143	0.219184	14	3.37857	0.193345	14	3.08571	0.270705	14
87	3.17407	0.190411	27	2.95357	0.191242	28	2.99231	0.33977	13	2.8	0.249174	14	3.34286	0.190636	14	3.10714	0.293607	14
88	3.24444	0.18221	27	2.96429	0.213575	28	3.11538	0.322619	13	2.82143	0.317299	14	3.36429	0.191181	14	3.10714	0.292669	14
89	3.27037	0.185885	27	3.08214	0.204387	28	3.25385	0.310214	13	3.02143	0.295976	14	3.28571	0.225285	14	3.14286	0.292153	14
90	3.15556	0.193213	27	3.05357	0.206475	28	3.23077	0.346666	13	3.06429	0.292509	14	3.08571	0.20051	14	3.04286	0.302501	14
91	3.1963	0.182143	27	3.11071	0.213644	28	3.25385	0.320379	13	3.04286	0.293092	14	3.14286	0.198819	14	3.17857	0.320915	14
92	2.91111	0.20661	27	2.95357	0.195009	28	2.87692	0.360582	13	2.90714	0.216481	14	2.94286	0.230316	14	3	0.33282	14
93	3.24815	0.199813	27	3.13214	0.22684	28	3.33077	0.357768	13	3.22857	0.285054	14	3.17143	0.208192	14	3.03571	0.362016	14
94	3.14815	0.193511	27	3.08571	0.208212	28	3.22308	0.339335	13	3.15	0.217566	14	3.07857	0.212049	14	3.02143	0.363466	14
95	3.17778	0.20236	27	3.21071	0.200946	28	3.39231	0.356166	13	3.35714	0.185672	14	2.97857	0.207067	14	3.06429	0.360495	14
96	3.13704	0.20312	27	3.14643	0.200164	28	3.36923	0.353079	13	3.24286	0.191212	14	2.92143	0.211789	14	3.05	0.358377	14
97	3.18519	0.202878	27	3.125	0.224116	28	3.47692	0.322878	13	3.25	0.193507	14	2.91429	0.24016	14	3	0.410842	14
98	3.15556	0.206403	27	3.05	0.220839	28	3.47692	0.334195	13	3.18571	0.195515	14	2.85714	0.233161	14	2.91429	0.401899	14
99	2.97037	0.217131	27	3.08929	0.238566	28	3.25385	0.314727	13	3.20714	0.256662	14	2.70714	0.293045	14	2.97143	0.410364	14
100	2.87778	0.212925	27	2.825	0.274422	28	3.14615	0.289698	13	2.95714	0.295333	14	2.62857	0.304982	14	2.69286	0.472132	14
101	2.81852	0.206175	27	2.83214	0.27246	28	3.2	0.26263	13	2.95	0.295339	14	2.46429	0.291191	14	2.71429	0.467969	14
102	2.82222	0.223309	27	2.82857	0.273177	28	3.26154	0.301394	13	3.02143	0.283847	14	2.41429	0.296473	14	2.63571	0.472962	14
103	2.6	0.242846	27	2.68929	0.281405	28	3.02308	0.33782	13	2.84286	0.311627	14	2.20714	0.324031	14	2.53571	0.477701	14
104	2.5963	0.264709	27	2.65	0.266939	28	3.1	0.358594	13	2.91429	0.319659	14	2.12857	0.353698	14	2.38571	0.427857	14
105	2.5963	0.261514	27	2.64286	0.278622	28	3.07692	0.344397	13	2.85714	0.322373	14	2.15	0.360974	14	2.42857	0.459865	14
106	2.47037	0.261478	27	2.425	0.310982	28	3.00769	0.316726	13	2.74286	0.352809	14	1.97143	0.371429	14	2.10714	0.511566	14
107	2.28519	0.312088	27	2.39286	0.315135	28	3.01538	0.323214	13	2.77143	0.359552	14	1.60714	0.461182	14	2.01429	0.511071	14
108	2.46154	0.322494	26	2.24286	0.311993	28	3.13846	0.382391	13	2.70714	0.355717	14	1.78462	0.459075	13	1.77857	0.494606	14
109	2.40385	0.332796	26	2.26786	0.322197	28	3.10769	0.397018	13	2.77143	0.377736	14	1.7	0.470406	13	1.76429	0.499517	14
110	2.14231	0.335453	26	2.04286	0.362984	28	2.83077	0.367839	13	2.59286	0.410235	14	1.45385	0.504545	13	1.49286	0.576601	14
111	1.83846	0.343783	26	1.81786	0.375649	28	2.78462	0.346567	13	2.46429	0.411591	14	0.892308	0.472373	13	1.17143	0.593687	14
112	1.66923	0.381526	26	1.67857	0.397557	28	2.74615	0.333131	13	2.38571	0.436753	14	0.592308	0.549762	13	0.971429	0.623569	14
113	1.424	0.344881	25	1.34815	0.442067	27	2.03846	0.464308	13	1.92857	0.455784	14	0.758333	0.456512	12	0.723077	0.757793	13
114	1.324	0.360198	25	1.43462	0.376745	26	1.94615	0.464042	13	1.78571	0.448178	14	0.65	0.5058	12	1.025	0.62742	12
115	1.48261	0.400427	23	1.20385	0.433784	26	2.275	0.441609	12	1.47857	0.59246	14	0.618182	0.600275	11	0.883333	0.652133	12
116	1.56957	0.375191	23	1.348	0.409191	25	2.29167	0.433005	12	1.82308	0.491486	13	0.781818	0.551002	11	0.833333	0.655204	12
117	1.68182	0.345073	22	1.425	0.429705	24	2.15833	0.452511	12	2.04167	0.501582	12	1.11	0.49429	10	0.808333	0.671888	12
118	1.69048	0.323883	21	1.42917	0.429167	24	2.1	0.43918	12	2.04167	0.501582	12	1.14444	0.439416	9	0.816667	0.67114	12
119	1.45	0.354111	20	1.02917	0.424498	24	2.03333	0.422534	12	1.85	0.512052	12	0.575	0.497763	8	0.208333	0.607336	12
120	1.51053	0.371255	19	1.35238	0.442106	21	2.38182	0.29258	11	2.03636	0.530398	11	0.3125	0.565192	8	0.6	0.669494	10
121	0.777778	0.470749	18	0.52	0.556521	20	1.34	0.657301	10	0.981818	0.688056	11	0.075	0.624142	8	-0.0444444	0.915926	9
122	1.225	0.401922	16	0.729412	0.600965	17	2.13333	0.334581	9	1.74444	0.554054	9	0.0571429	0.571905	7	-0.4125	1.00382	8
123	1.075	0.408605	16	0.80625	0.661026	16	1.93333	0.384419	9	2.25	0.417903	8	-0.0285714	0.582979	7	-0.6375	1.04999	8
124	1.02667	0.420597	15	0.966667	0.549863	15	1.9625	0.369332	8	1.8875	0.372941	8	-0.0428571	0.587512	7	-0.0857143	0.990053	7
125	0.606667	0.493526	15	1.275	0.608416	12	1.6875	0.247442	8	2.14286	0.359137	7	-0.628571	0.812027	7	0.06	1.24081	5
126	0.113333	0.600227	15	1.01667	0.718672	12	1.5875	0.203924	8	2.05714	0.385979	7	-1.57143	0.926775	7	-0.44	1.47872	5
127	0.157143	0.603535	14	1.39091	0.583166	11	1.4	0.294594	8	1.95714	0.424745	7	-1.5	1.04243	6	0.4	1.40416	4
128	0.5	0.623917	11	0.890909	0.712416	11	1.5	0.192725	7	1.67143	0.439542	7	-1.25	1.35431	4	-0.475	1.73175	4
129	0.49	0.542924	10	0.436364	0.912367	11	0.928571	0.518567	7	1.5	0.526444	7	-0.533333	1.33832	3	-1.425	2.20128	4
130	0.677778	0.548426	9	1.44444	0.62763	9	1.36667	0.290593	6	1.31429	0.583678	7	-0.7	1.32791	3	1.9	2.6	2
131	1.075	0.313819	8	1.27778	0.601105	9	1.28333	0.246869	6	1.1	0.523268	7	0.45	1.15	2	1.9	2.6	2
132	0.425	0.314955	8	0.855556	0.759589	9	0.583333	0.37006	6	1.01429	0.56418	7	-0.05	0.65	2	0.3	3.7	2
133	-0.1625	0.569441	8	0.666667	0.946191	9	0.466667	0.408792	6	1.1	0.523268	7	-2.05	1.35	2	-0.85	4.85	2
134	0.0333333	0.397213	6	0.95	0.811304	8	0.3	0.360555	5	0.528571	0.80051	7	-1.3	.	1	3.9	.	1
135	-0.05	0.30957	6	0.871429	0.838852	7	0.2	0.223607	5	0.383333	0.807224	6	-1.3	.	1	3.8	.	1
136	-0.366667	0.361171	6	1.15	0.872449	6	-0.1	0.298329	5	0.66	0.884081	5	-1.7	.	1	3.6	.	1
137	-0.5	0.371484	6	2.05	0.75	4	-0.22	0.298998	5	1.53333	0.768838	3	-1.9	.	1	3.6	.	1
138	-0.68	0.597829	5	2.56667	0.75351	3	-0.15	0.357071	4	2.05	0.95	2	-2.8	.	1	3.6	.	1
139	-0.725	0.720388	4	2.43333	0.669162	3	-0.0333333	0.2848	3	2.05	0.95	2	-2.8	.	1	3.2	.	1
140	-0.725	0.720388	4	2.53333	0.731057	3	-0.0333333	0.2848	3	2.05	0.95	2	-2.8	.	1	3.5	.	1
141	-1.96667	0.959745	3	2.03333	1.02035	3	-1.85	1.65	2	1.45	1.45	2	-2.2	.	1	3.2	.	1
142	-1.4	0.9	2	1.7	0.750555	3	-0.5	.	1	1.35	1.15	2	-2.3	.	1	2.4	.	1
143	-2.45	1.85	2	1.73333	0.874325	3	-0.6	.	1	1.2	1.2	2	-4.3	.	1	2.8	.	1
144	-0.6	.	1	1.66667	0.940449	3	-0.6	.	1	1.1	1.3	2	.	.	0	2.8	.	1
145	-0.6	.	1	1.63333	0.927961	3	-0.6	.	1	1.05	1.25	2	.	.	0	2.8	.	1
146	-1.2	.	1	1.36667	0.788106	3	-1.2	.	1	1.05	1.25	2	.	.	0	2	.	1
147	-1.6	.	1	1.23333	0.74461	3	-1.6	.	1	1.05	1.25	2	.	.	0	1.6	.	1
148	-1.6	.	1	-0.433333	1.02035	3	-1.6	.	1	-1.45	0.15	2	.	.	0	1.6	.	1
149	-1.6	.	1	-0.3	1.9	2	-1.6	.	1	-2.2	.	1	.	.	0	1.6	.	1
150	-2.3	.	1	1.9	.	1	-2.3	.	1	.	.	0	.	.	0	1.9	.	1
151	-2.3	.	1	.	.	0	-2.3	.	1	.	.	0	.	.	0	.	.	0
152	-2.3	.	1	.	.	0	-2.3	.	1	.	.	0	.	.	0	.	.	0
153	-2.3	.	1	.	.	0	-2.3	.	1	.	.	0	.	.	0	.	.	0
154	-2	.	1	.	.	0	-2	.	1	.	.	0	.	.	0	.	.	0

## Sheet: SmBWCh
Smoothed Change from Initial Body Weight (g) over Time (Age, days)
Age	All						Females						Males
	CTRL			DRUG			CTRL			DRUG			CTRL			DRUG
	Mean	s.e.m.	N	Mean	s.e.m.	N	Mean	s.e.m.	N	Mean	s.e.m.	N	Mean	s.e.m.	N	Mean	s.e.m.	N
50	-0.0198519	0.0393792	27	-0.0314643	0.024837	28	0.0138461	0.0153831	13	-0.031	0.0155698	14	-0.0511429	0.0749806	14	-0.0319286	0.048166	14
51	0.105037	0.0406677	27	0.0845357	0.0267836	28	0.123308	0.029934	13	0.0622857	0.0199399	14	0.0880714	0.0746	14	0.106786	0.0500605	14
52	0.230074	0.0444869	27	0.201179	0.030832	28	0.232538	0.0465594	13	0.156429	0.027988	14	0.227786	0.0759913	14	0.245929	0.0534536	14
53	0.355	0.0500217	27	0.318536	0.0358787	28	0.340846	0.0633857	13	0.251714	0.03701	14	0.368143	0.0786119	14	0.385357	0.0573627	14
54	0.480889	0.0569711	27	0.438036	0.041175	28	0.448538	0.0802118	13	0.349429	0.0461687	14	0.510929	0.0828261	14	0.526643	0.0608517	14
55	0.606407	0.0653977	27	0.55875	0.0468383	28	0.554	0.0974008	13	0.447929	0.0556903	14	0.655071	0.089367	14	0.669571	0.0642024	14
56	0.731111	0.0754481	27	0.67925	0.0531705	28	0.657538	0.115771	13	0.545786	0.0662379	14	0.799429	0.0986033	14	0.812714	0.0679371	14
57	0.854481	0.0870952	27	0.797571	0.0603715	28	0.761385	0.136273	13	0.642357	0.0783711	14	0.940929	0.110215	14	0.952786	0.0727406	14
58	0.975667	0.100096	27	0.9115	0.0685514	28	0.867538	0.159025	13	0.736429	0.0923273	14	1.07607	0.123932	14	1.08657	0.0792493	14
59	1.09285	0.113757	27	1.01989	0.077736	28	0.975846	0.18321	13	0.826857	0.107647	14	1.2015	0.138771	14	1.21293	0.0882082	14
60	1.20511	0.127458	27	1.12368	0.0873451	28	1.08754	0.207665	13	0.915429	0.123042	14	1.31429	0.154248	14	1.33193	0.0993931	14
61	1.31226	0.140684	27	1.22443	0.0970681	28	1.20223	0.23149	13	1.0025	0.137409	14	1.41443	0.16953	14	1.44636	0.112605	14
62	1.41393	0.153185	27	1.32257	0.106525	28	1.31769	0.254132	13	1.08921	0.150112	14	1.50329	0.184059	14	1.55593	0.127378	14
63	1.51041	0.16457	27	1.41732	0.115483	28	1.43169	0.27508	13	1.17521	0.161243	14	1.5835	0.196854	14	1.65943	0.142759	14
64	1.60089	0.17436	27	1.50729	0.123594	28	1.54108	0.293702	13	1.261	0.171076	14	1.65643	0.206958	14	1.75357	0.157649	14
65	1.68404	0.181989	27	1.59064	0.130772	28	1.64054	0.308697	13	1.34486	0.180081	14	1.72443	0.214026	14	1.83643	0.171209	14
66	1.75893	0.186962	27	1.66711	0.137183	28	1.72615	0.31911	13	1.42536	0.188827	14	1.78936	0.2177	14	1.90886	0.183098	14
67	1.82681	0.18912	27	1.73825	0.14287	28	1.79762	0.324709	13	1.50257	0.19751	14	1.85393	0.217864	14	1.97393	0.192955	14
68	1.893	0.188466	27	1.80793	0.147539	28	1.86023	0.325376	13	1.58057	0.205349	14	1.92343	0.214733	14	2.03529	0.200746	14
69	1.963	0.185364	27	1.88046	0.151059	28	1.91992	0.321307	13	1.66364	0.21166	14	2.003	0.209248	14	2.09729	0.206768	14
70	2.04067	0.180536	27	1.95925	0.153371	28	1.98069	0.313324	13	1.756	0.21588	14	2.09636	0.202668	14	2.1625	0.211541	14
71	2.12867	0.175	27	2.04411	0.154701	28	2.048	0.30291	13	1.85714	0.218342	14	2.20357	0.196422	14	2.23107	0.215316	14
72	2.22752	0.169776	27	2.13361	0.155509	28	2.125	0.292192	13	1.96364	0.219662	14	2.32271	0.191181	14	2.30357	0.218533	14
73	2.33319	0.165496	27	2.22414	0.156128	28	2.21023	0.282818	13	2.06943	0.219877	14	2.44736	0.187084	14	2.37886	0.22187	14
74	2.441	0.162623	27	2.31414	0.156851	28	2.30115	0.276021	13	2.17171	0.219616	14	2.57086	0.184415	14	2.45657	0.225482	14
75	2.54811	0.161202	27	2.40239	0.157937	28	2.39692	0.272281	13	2.26893	0.219656	14	2.6885	0.183132	14	2.53586	0.229399	14
76	2.65059	0.161269	27	2.48682	0.159522	28	2.49346	0.271601	13	2.35807	0.22039	14	2.7965	0.183537	14	2.61557	0.233627	14
77	2.74589	0.16267	27	2.56557	0.161545	28	2.58792	0.273668	13	2.43729	0.222136	14	2.89257	0.185563	14	2.69386	0.237751	14
78	2.83237	0.164937	27	2.63618	0.163857	28	2.678	0.277787	13	2.50514	0.224569	14	2.97571	0.188429	14	2.76721	0.241773	14
79	2.90915	0.16749	27	2.69643	0.166238	28	2.76154	0.282826	13	2.56086	0.227117	14	3.04621	0.191413	14	2.832	0.245728	14
80	2.97607	0.169935	27	2.74607	0.168618	28	2.83685	0.288188	13	2.60543	0.229564	14	3.10536	0.193721	14	2.88671	0.24972	14
81	3.03341	0.172093	27	2.78625	0.170956	28	2.90315	0.293625	13	2.64121	0.231836	14	3.15436	0.194929	14	2.93129	0.253804	14
82	3.08026	0.173917	27	2.81943	0.173131	28	2.95746	0.298769	13	2.67143	0.233804	14	3.19429	0.19514	14	2.96743	0.257827	14
83	3.11752	0.175352	27	2.84932	0.175203	28	3.00008	0.303169	13	2.70114	0.23565	14	3.22657	0.194729	14	2.9975	0.261913	14
84	3.1463	0.176422	27	2.87889	0.177306	28	3.03269	0.306603	13	2.73414	0.237459	14	3.25179	0.19416	14	3.02364	0.266413	14
85	3.16819	0.177279	27	2.90911	0.179606	28	3.05946	0.30963	13	2.77171	0.239697	14	3.26914	0.193439	14	3.0465	0.271363	14
86	3.18463	0.17801	27	2.93971	0.182309	28	3.08431	0.312582	13	2.81321	0.242763	14	3.27779	0.192581	14	3.06621	0.276882	14
87	3.1953	0.178756	27	2.97036	0.185414	28	3.10885	0.315649	13	2.8585	0.24626	14	3.27557	0.191886	14	3.08221	0.283256	14
88	3.20044	0.179455	27	3.00021	0.188612	28	3.13408	0.318555	13	2.90714	0.249042	14	3.26207	0.191386	14	3.09329	0.290544	14
89	3.2	0.180237	27	3.02836	0.191579	28	3.15877	0.32129	13	2.95729	0.249697	14	3.23829	0.191276	14	3.09943	0.298884	14
90	3.19519	0.181169	27	3.05364	0.194216	28	3.18277	0.323753	13	3.00664	0.247394	14	3.20671	0.191667	14	3.10064	0.308445	14
91	3.18793	0.182343	27	3.07546	0.196616	28	3.20638	0.325866	13	3.05379	0.242379	14	3.17079	0.192823	14	3.09714	0.318996	14
92	3.17989	0.183865	27	3.09346	0.199026	28	3.23108	0.327596	13	3.09764	0.235421	14	3.13236	0.195057	14	3.08929	0.330323	14
93	3.17181	0.18569	27	3.10725	0.201711	28	3.25831	0.328578	13	3.13679	0.227817	14	3.0915	0.198563	14	3.07771	0.342016	14
94	3.16133	0.187788	27	3.11486	0.204834	28	3.28485	0.328476	13	3.1675	0.220494	14	3.04664	0.203557	14	3.06221	0.35389	14
95	3.14563	0.190227	27	3.11404	0.208716	28	3.30708	0.327193	13	3.18693	0.215054	14	2.99571	0.210294	14	3.04114	0.365903	14
96	3.12293	0.193048	27	3.10261	0.213713	28	3.32162	0.324541	13	3.19229	0.212926	14	2.93843	0.219153	14	3.01293	0.378345	14
97	3.09096	0.196374	27	3.07968	0.219891	28	3.32538	0.320647	13	3.18371	0.214822	14	2.87329	0.230314	14	2.97564	0.391196	14
98	3.04859	0.200463	27	3.04514	0.227078	28	3.317	0.316169	13	3.16207	0.220942	14	2.79936	0.243709	14	2.92821	0.404068	14
99	2.99648	0.205433	27	3.00054	0.234988	28	3.29823	0.311763	13	3.13057	0.230818	14	2.71629	0.258705	14	2.8705	0.416525	14
100	2.93652	0.211553	27	2.94664	0.243218	28	3.27277	0.308529	13	3.09171	0.243302	14	2.62429	0.274696	14	2.80157	0.428121	14
101	2.87063	0.218941	27	2.886	0.251415	28	3.24415	0.307176	13	3.04979	0.257441	14	2.52379	0.291198	14	2.72221	0.438359	14
102	2.79989	0.227796	27	2.81954	0.259468	28	3.21408	0.308151	13	3.00707	0.272419	14	2.41529	0.308428	14	2.632	0.447246	14
103	2.72411	0.237903	27	2.74664	0.267673	28	3.18285	0.3109	13	2.96336	0.287902	14	2.29814	0.326292	14	2.52993	0.455527	14
104	2.64281	0.249154	27	2.66664	0.276374	28	3.15069	0.314583	13	2.91864	0.303377	14	2.17121	0.345088	14	2.41464	0.464193	14
105	2.55448	0.261495	27	2.57839	0.286115	28	3.11669	0.318887	13	2.87121	0.318629	14	2.03243	0.364754	14	2.28557	0.474685	14
106	2.45607	0.275078	27	2.48018	0.297136	28	3.07762	0.324364	13	2.81879	0.333634	14	1.87893	0.38531	14	2.14157	0.487639	14
107	2.34515	0.289865	27	2.37111	0.309543	28	3.02969	0.331568	13	2.75843	0.34856	14	1.7095	0.40657	14	1.98379	0.503422	14
108	2.32273	0.2987	26	2.24964	0.323459	28	2.96769	0.340858	13	2.68671	0.363655	14	1.67777	0.431558	13	1.81257	0.522461	14
109	2.18496	0.314513	26	2.11443	0.339066	28	2.887	0.35209	13	2.59929	0.379403	14	1.48292	0.453926	13	1.62957	0.545379	14
110	2.02869	0.331353	26	1.96468	0.356264	28	2.78585	0.365363	13	2.4935	0.396102	14	1.27154	0.477954	13	1.43586	0.572104	14
111	1.85765	0.349476	26	1.80175	0.374726	28	2.66623	0.38131	13	2.36929	0.414017	14	1.04908	0.504504	13	1.23421	0.601929	14
112	1.677	0.369036	26	1.62893	0.394142	28	2.531	0.400411	13	2.22864	0.433642	14	0.823	0.534383	13	1.02921	0.633968	14
113	1.69056	0.349631	25	1.51333	0.424713	27	2.38669	0.422275	13	2.07536	0.455752	14	0.936417	0.495458	12	0.908077	0.714502	13
114	1.52896	0.362514	25	1.59269	0.37547	26	2.24115	0.445595	13	1.91586	0.480627	14	0.757417	0.508548	12	1.21567	0.593047	12
115	1.65861	0.345019	23	1.42415	0.391703	26	2.4005	0.389819	12	1.75443	0.507926	14	0.849273	0.48957	11	1.03883	0.61217	12
116	1.50626	0.357597	23	1.39768	0.396196	25	2.27058	0.410977	12	1.89715	0.476527	13	0.672455	0.502286	11	0.856583	0.627658	12
117	1.51995	0.341714	22	1.3115	0.416196	24	2.13508	0.432454	12	1.96192	0.487965	12	0.7818	0.462739	10	0.661083	0.639801	12
118	1.49643	0.337173	21	1.12854	0.427795	24	1.98892	0.455151	12	1.81325	0.507773	12	0.839778	0.434795	9	0.443833	0.649794	12
119	1.3915	0.359713	20	0.9245	0.440254	24	1.82742	0.480016	12	1.64975	0.528944	12	0.737625	0.48281	8	0.19925	0.659634	12
120	1.36005	0.351851	19	0.954571	0.486729	21	2.00927	0.391605	11	1.64564	0.573481	11	0.467375	0.508132	8	0.1944	0.762243	10
121	1.11044	0.401185	18	0.8437	0.513628	20	1.8598	0.473689	10	1.45509	0.60249	11	0.17375	0.54152	8	0.0964444	0.843129	9
122	1.21931	0.397619	16	1.04265	0.560455	17	2.09089	0.305178	9	2.00967	0.453057	9	0.0987143	0.609677	7	-0.04525	0.970776	8
123	0.995125	0.416548	16	0.871437	0.62892	16	1.91644	0.316829	9	2.1735	0.397613	8	-0.189429	0.635347	7	-0.430625	1.02601	8
124	0.811667	0.465375	15	1.0382	0.552201	15	1.972	0.253134	8	2.05063	0.398718	8	-0.514429	0.669248	7	-0.118857	0.94567	7
125	0.5468	0.49549	15	1.22892	0.620694	12	1.79188	0.254646	8	2.10543	0.415646	7	-0.876143	0.712989	7	0.0018	1.23878	5
126	0.262067	0.530355	15	0.991833	0.669896	12	1.60088	0.260919	8	1.97614	0.424112	7	-1.268	0.764209	7	-0.3862	1.3305	5
127	0.278071	0.507043	14	1.13464	0.6633	11	1.39813	0.274397	8	1.83714	0.437322	7	-1.21533	0.799097	6	-0.09475	1.60374	4
128	0.560182	0.513706	11	0.893727	0.716758	11	1.34171	0.285143	7	1.68671	0.453915	7	-0.8075	1.07454	4	-0.494	1.7261	4
129	0.5775	0.502031	10	0.633182	0.774947	11	1.13171	0.302926	7	1.524	0.472446	7	-0.715667	1.39417	3	-0.92575	1.85762	4
130	0.465222	0.540157	9	1.328	0.644178	9	1.195	0.172905	6	1.349	0.491918	7	-0.994333	1.3244	3	1.2545	3.1385	2
131	0.707875	0.238759	8	1.11122	0.683764	9	0.9785	0.175361	6	1.161	0.51251	7	-0.104	0.506	2	0.937	3.358	2
132	0.426125	0.258914	8	0.872667	0.730968	9	0.741833	0.200052	6	0.958143	0.537635	7	-0.521	0.284	2	0.5735	3.6125	2
133	0.125375	0.296985	8	0.616222	0.784652	9	0.4895	0.241734	6	0.738857	0.570478	7	-0.967	0.045	2	0.187	3.885	2
134	0.164667	0.339393	6	0.933375	0.685225	8	0.4448	0.234669	5	0.501571	0.61436	7	-1.236	.	1	3.956	.	1
135	-0.0568333	0.350734	6	1.08043	0.723024	7	0.226	0.254027	5	0.620833	0.660417	6	-1.471	.	1	3.838	.	1
136	-0.288333	0.363158	6	1.31333	0.752212	6	-0.0028	0.27483	5	0.8322	0.708167	5	-1.716	.	1	3.719	.	1
137	-0.529667	0.375353	6	2.0605	0.836592	4	-0.2428	0.296473	5	1.548	0.935126	3	-1.964	.	1	3.598	.	1
138	-0.6412	0.441096	5	2.57367	0.781411	3	-0.2495	0.261843	4	2.1245	1.1075	2	-2.208	.	1	3.472	.	1
139	-0.81325	0.56651	4	2.44767	0.78296	3	-0.27	0.227212	3	2.002	1.115	2	-2.443	.	1	3.339	.	1
140	-1.0725	0.573319	4	2.30433	0.790473	3	-0.539	0.296891	3	1.858	1.13	2	-2.673	.	1	3.197	.	1
141	-1.51933	0.794801	3	2.144	0.800213	3	-0.8255	0.6715	2	1.6935	1.1455	2	-2.907	.	1	3.045	.	1
142	-1.7495	1.4075	2	1.966	0.809111	3	-0.342	.	1	1.5065	1.1535	2	-3.157	.	1	2.885	.	1
143	-1.9795	1.4425	2	1.77067	0.815705	3	-0.537	.	1	1.296	1.149	2	-3.422	.	1	2.72	.	1
144	-0.738	.	1	1.55333	0.820498	3	-0.738	.	1	1.055	1.129	2	.	.	0	2.55	.	1
145	-0.947	.	1	1.30833	0.823178	3	-0.947	.	1	0.777	1.089	2	.	.	0	2.371	.	1
146	-1.161	.	1	1.03233	0.829792	3	-1.161	.	1	0.4545	1.0315	2	.	.	0	2.188	.	1
147	-1.372	.	1	0.728667	0.846767	3	-1.372	.	1	0.088	0.959	2	.	.	0	2.01	.	1
148	-1.572	.	1	0.406667	0.879881	3	-1.572	.	1	-0.3115	0.8805	2	.	.	0	1.843	.	1
149	-1.758	.	1	0.0805	1.6075	2	-1.758	.	1	-1.527	.	1	.	.	0	1.688	.	1
150	-1.925	.	1	1.541	.	1	-1.925	.	1	.	.	0	.	.	0	1.541	.	1
151	-2.071	.	1	.	.	0	-2.071	.	1	.	.	0	.	.	0	.	.	0
152	-2.195	.	1	.	.	0	-2.195	.	1	.	.	0	.	.	0	.	.	0
153	-2.303	.	1	.	.	0	-2.303	.	1	.	.	0	.	.	0	.	.	0
154	-2.403	.	1	.	.	0	-2.403	.	1	.	.	0	.	.	0	.	.	0

## Sheet: NSAve
Average Neurological Score (0-4) over Time (Age, days)
Age	All						Females						Males
	CTRL			DRUG			CTRL			DRUG			CTRL			DRUG
	Mean	s.e.m.	N	Mean	s.e.m.	N	Mean	s.e.m.	N	Mean	s.e.m.	N	Mean	s.e.m.	N	Mean	s.e.m.	N
50	0	0	27	0	0	28	0	0	13	0	0	14	0	0	14	0	0	14
51	0	0	27	0	0	28	0	0	13	0	0	14	0	0	14	0	0	14
52	0.037037	0.037037	27	0.0357143	0.0357143	28	0	0	13	0	0	14	0.0714286	0.0714286	14	0.0714286	0.0714286	14
53	0.259259	0.0859436	27	0.0357143	0.0357143	28	0.307692	0.133235	13	0	0	14	0.214286	0.113804	14	0.0714286	0.0714286	14
54	0.0740741	0.0513611	27	0.0714286	0.0495635	28	0.0769231	0.0769231	13	0	0	14	0.0714286	0.0714286	14	0.142857	0.0970523	14
55	0.0740741	0.0513611	27	0.0714286	0.0495635	28	0.0769231	0.0769231	13	0	0	14	0.0714286	0.0714286	14	0.142857	0.0970523	14
56	0.111111	0.0616334	27	0.0714286	0.0495635	28	0.0769231	0.0769231	13	0	0	14	0.142857	0.0970523	14	0.142857	0.0970523	14
57	0.037037	0.037037	27	0.0714286	0.0495635	28	0.0769231	0.0769231	13	0	0	14	0	0	14	0.142857	0.0970523	14
58	0.296296	0.0895512	27	0.178571	0.073707	28	0.307692	0.133235	13	0.142857	0.0970523	14	0.285714	0.125294	14	0.214286	0.113804	14
59	0.111111	0.0616334	27	0.142857	0.0673435	28	0	0	13	0	0	14	0.214286	0.113804	14	0.285714	0.125294	14
60	0.148148	0.0696696	27	0.285714	0.0869401	28	0	0	13	0.142857	0.0970523	14	0.285714	0.125294	14	0.428571	0.137253	14
61	0.259259	0.0859436	27	0.285714	0.0869401	28	0.230769	0.121626	13	0.214286	0.113804	14	0.285714	0.125294	14	0.357143	0.132894	14
62	0.259259	0.0859436	27	0.321429	0.089879	28	0.307692	0.133235	13	0.214286	0.113804	14	0.214286	0.113804	14	0.428571	0.137253	14
63	0.222222	0.0815333	27	0.321429	0.089879	28	0.307692	0.133235	13	0.214286	0.113804	14	0.142857	0.0970523	14	0.428571	0.137253	14
64	0.222222	0.0815333	27	0.392857	0.0939898	28	0.230769	0.121626	13	0.357143	0.132894	14	0.214286	0.113804	14	0.428571	0.137253	14
65	0.185185	0.0761809	27	0.428571	0.0952381	28	0.230769	0.121626	13	0.357143	0.132894	14	0.142857	0.0970523	14	0.5	0.138675	14
66	0.37037	0.0947052	27	0.428571	0.0952381	28	0.384615	0.140442	13	0.428571	0.137253	14	0.357143	0.132894	14	0.428571	0.137253	14
67	0.333333	0.09245	27	0.535714	0.0959793	28	0.230769	0.121626	13	0.5	0.138675	14	0.428571	0.137253	14	0.571429	0.137253	14
68	0.407407	0.096362	27	0.607143	0.0939898	28	0.384615	0.140442	13	0.428571	0.137253	14	0.428571	0.137253	14	0.785714	0.113804	14
69	0.37037	0.0947052	27	0.571429	0.0952381	28	0.384615	0.140442	13	0.5	0.138675	14	0.357143	0.132894	14	0.642857	0.132894	14
70	0.444444	0.0974509	27	0.5	0.096225	28	0.384615	0.140442	13	0.357143	0.132894	14	0.5	0.138675	14	0.642857	0.132894	14
71	0.222222	0.0815333	27	0.428571	0.0952381	28	0.230769	0.121626	13	0.285714	0.125294	14	0.214286	0.113804	14	0.571429	0.137253	14
72	0.37037	0.0947052	27	0.357143	0.0922139	28	0.307692	0.133235	13	0.428571	0.137253	14	0.428571	0.137253	14	0.285714	0.125294	14
73	0.296296	0.0895512	27	0.321429	0.089879	28	0.230769	0.121626	13	0.285714	0.125294	14	0.357143	0.132894	14	0.357143	0.132894	14
74	0.185185	0.0761809	27	0.178571	0.073707	28	0.307692	0.133235	13	0.142857	0.0970523	14	0.0714286	0.0714286	14	0.214286	0.113804	14
75	0.222222	0.0815333	27	0.321429	0.089879	28	0.230769	0.121626	13	0.357143	0.132894	14	0.214286	0.113804	14	0.285714	0.125294	14
76	0.222222	0.0815333	27	0.321429	0.089879	28	0.230769	0.121626	13	0.357143	0.132894	14	0.214286	0.113804	14	0.285714	0.125294	14
77	0.296296	0.0895512	27	0.357143	0.0922139	28	0.230769	0.121626	13	0.357143	0.132894	14	0.357143	0.132894	14	0.357143	0.132894	14
78	0.333333	0.09245	27	0.285714	0.0869401	28	0.230769	0.121626	13	0.214286	0.113804	14	0.428571	0.137253	14	0.357143	0.132894	14
79	0.296296	0.0895512	27	0.428571	0.0952381	28	0.307692	0.133235	13	0.357143	0.132894	14	0.285714	0.125294	14	0.5	0.138675	14
80	0.222222	0.0815333	27	0.321429	0.089879	28	0.153846	0.104154	13	0.214286	0.113804	14	0.285714	0.125294	14	0.428571	0.137253	14
81	0.111111	0.0616334	27	0.357143	0.0922139	28	0.153846	0.104154	13	0.357143	0.132894	14	0.0714286	0.0714286	14	0.357143	0.132894	14
82	0.296296	0.0895512	27	0.25	0.0833333	28	0.384615	0.140442	13	0.285714	0.125294	14	0.214286	0.113804	14	0.214286	0.113804	14
83	0.37037	0.0947052	27	0.285714	0.0869401	28	0.307692	0.133235	13	0.357143	0.132894	14	0.428571	0.137253	14	0.214286	0.113804	14
84	0.296296	0.0895512	27	0.285714	0.0869401	28	0.307692	0.133235	13	0.285714	0.125294	14	0.285714	0.125294	14	0.285714	0.125294	14
85	0.37037	0.0947052	27	0.464286	0.0959793	28	0.153846	0.104154	13	0.357143	0.132894	14	0.571429	0.137253	14	0.571429	0.137253	14
86	0.296296	0.0895512	27	0.321429	0.089879	28	0.153846	0.104154	13	0.357143	0.132894	14	0.428571	0.137253	14	0.285714	0.125294	14
87	0.259259	0.0859436	27	0.428571	0.0952381	28	0.230769	0.121626	13	0.357143	0.132894	14	0.285714	0.125294	14	0.5	0.138675	14
88	0.111111	0.0616334	27	0.321429	0.089879	28	0	0	13	0.285714	0.125294	14	0.214286	0.113804	14	0.357143	0.132894	14
89	0.185185	0.0761809	27	0.428571	0.0952381	28	0.0769231	0.0769231	13	0.357143	0.132894	14	0.285714	0.125294	14	0.5	0.138675	14
90	0.222222	0.0815333	27	0.5	0.096225	28	0.153846	0.104154	13	0.357143	0.132894	14	0.285714	0.125294	14	0.642857	0.132894	14
91	0.222222	0.0815333	27	0.5	0.096225	28	0.153846	0.104154	13	0.357143	0.132894	14	0.285714	0.125294	14	0.642857	0.132894	14
92	0.259259	0.0859436	27	0.5	0.096225	28	0.153846	0.104154	13	0.357143	0.132894	14	0.357143	0.132894	14	0.642857	0.132894	14
93	0.185185	0.0761809	27	0.285714	0.0869401	28	0.0769231	0.0769231	13	0.142857	0.0970523	14	0.285714	0.125294	14	0.428571	0.137253	14
94	0.296296	0.104252	27	0.357143	0.0922139	28	0.153846	0.104154	13	0.142857	0.0970523	14	0.428571	0.172706	14	0.571429	0.137253	14
95	0.333333	0.106752	27	0.392857	0.0939898	28	0.230769	0.121626	13	0.357143	0.132894	14	0.428571	0.172706	14	0.428571	0.137253	14
96	0.407407	0.110157	27	0.392857	0.0939898	28	0.230769	0.121626	13	0.357143	0.132894	14	0.571429	0.172706	14	0.428571	0.137253	14
97	0.444444	0.111111	27	0.464286	0.0959793	28	0.230769	0.121626	13	0.285714	0.125294	14	0.642857	0.169263	14	0.642857	0.132894	14
98	0.37037	0.108711	27	0.535714	0.108892	28	0.230769	0.121626	13	0.285714	0.125294	14	0.5	0.173838	14	0.785714	0.154727	14
99	0.481481	0.134719	27	0.464286	0.0959793	28	0.307692	0.133235	13	0.285714	0.125294	14	0.642857	0.225007	14	0.642857	0.132894	14
100	0.518519	0.134719	27	0.785714	0.0942408	28	0.307692	0.133235	13	0.642857	0.132894	14	0.714286	0.220603	14	0.928571	0.126851	14
101	0.555556	0.134327	27	0.464286	0.108892	28	0.384615	0.140442	13	0.285714	0.125294	14	0.714286	0.220603	14	0.642857	0.169263	14
102	0.481481	0.134719	27	0.571429	0.119839	28	0.307692	0.133235	13	0.5	0.173838	14	0.642857	0.225007	14	0.642857	0.169263	14
103	0.592593	0.143811	27	0.714286	0.113356	28	0.384615	0.180401	13	0.714286	0.163363	14	0.785714	0.214286	14	0.714286	0.163363	14
104	0.777778	0.154083	27	0.857143	0.099127	28	0.384615	0.180401	13	0.785714	0.154727	14	1.14286	0.205879	14	0.928571	0.126851	14
105	0.703704	0.149213	27	0.857143	0.099127	28	0.384615	0.180401	13	0.785714	0.154727	14	1	0.209657	14	0.928571	0.126851	14
106	0.740741	0.147076	27	0.857143	0.151834	28	0.461538	0.14391	13	0.642857	0.225007	14	1	0.234404	14	1.07143	0.195113	14
107	0.962963	0.180861	27	1	0.154303	28	0.692308	0.208309	13	0.857143	0.253701	14	1.21429	0.280865	14	1.14286	0.177192	14
108	0.961538	0.161538	26	1.03571	0.149798	28	0.769231	0.25705	13	1	0.234404	14	1.15385	0.191021	13	1.07143	0.195113	14
109	1.03846	0.161538	26	1.07143	0.162068	28	0.846154	0.249259	13	0.857143	0.231031	14	1.23077	0.201082	13	1.28571	0.220603	14
110	1.23077	0.169231	26	1.21429	0.139511	28	1	0.226455	13	1.21429	0.214286	14	1.46154	0.243252	13	1.21429	0.186894	14
111	1.26923	0.142048	26	1.42857	0.140187	28	1.15385	0.191021	13	1.35714	0.225007	14	1.38462	0.21299	13	1.5	0.173838	14
112	1.42308	0.185415	26	1.5	0.174423	28	1.15385	0.191021	13	1.42857	0.227608	14	1.69231	0.307692	13	1.57143	0.271631	14
113	1.52	0.192527	25	1.51852	0.179984	27	1.30769	0.237093	13	1.5	0.25137	14	1.75	0.304636	12	1.53846	0.268313	13
114	1.64	0.215097	25	1.5	0.168705	26	1.38462	0.266469	13	1.57143	0.250588	14	1.91667	0.336162	12	1.41667	0.228908	12
115	1.47826	0.176366	23	1.69231	0.164263	26	1.25	0.217597	12	1.85714	0.274505	14	1.72727	0.272727	11	1.5	0.150756	12
116	1.56522	0.20686	23	1.72	0.168523	25	1.33333	0.256235	12	1.84615	0.273771	13	1.81818	0.325246	11	1.58333	0.192996	12
117	1.59091	0.204485	22	1.625	0.14512	24	1.5	0.261116	12	1.58333	0.228908	12	1.7	0.334996	10	1.66667	0.188025	12
118	1.57143	0.213491	21	1.625	0.14512	24	1.5	0.261116	12	1.58333	0.228908	12	1.66667	0.372678	9	1.66667	0.188025	12
119	1.6	0.210263	20	2.08333	0.207789	24	1.58333	0.312816	12	1.91667	0.312816	12	1.625	0.263052	8	2.25	0.27866	12
120	1.52632	0.207582	19	1.80952	0.190476	21	1.45455	0.312283	11	1.63636	0.243935	11	1.625	0.263052	8	2	0.298142	10
121	1.72222	0.265753	18	2.05	0.26631	20	1.6	0.371184	10	2	0.381385	11	1.875	0.398098	8	2.11111	0.388889	9
122	1.5625	0.203485	16	1.94118	0.234373	17	1.44444	0.242161	9	1.88889	0.351364	9	1.71429	0.359516	7	2	0.327327	8
123	1.6875	0.25362	16	1.9375	0.232177	16	1.66667	0.372678	9	1.75	0.25	8	1.71429	0.359516	7	2.125	0.398098	8
124	1.8	0.2	15	2.2	0.296005	15	1.75	0.25	8	2	0.327327	8	1.85714	0.340068	7	2.42857	0.528121	7
125	1.86667	0.215289	15	1.91667	0.192996	12	1.625	0.263052	8	1.71429	0.184428	7	2.14286	0.340068	7	2.2	0.374166	5
126	2.13333	0.236375	15	2.08333	0.259905	12	1.75	0.25	8	1.71429	0.184428	7	2.57143	0.368856	7	2.6	0.509902	5
127	2.28571	0.321886	14	1.90909	0.211254	11	1.875	0.398098	8	1.71429	0.184428	7	2.83333	0.477261	6	2.25	0.478714	4
128	2	0.301511	11	2.09091	0.250619	11	1.71429	0.285714	7	1.85714	0.26082	7	2.5	0.645497	4	2.5	0.5	4
129	2	0.298142	10	2.45455	0.340151	11	1.85714	0.404061	7	2.14286	0.340068	7	2.33333	0.333333	3	3	0.707107	4
130	1.77778	0.364302	9	2.33333	0.235702	9	1.33333	0.333333	6	2.42857	0.202031	7	2.66667	0.666667	3	2	1	2
131	1.625	0.182981	8	2.33333	0.288675	9	1.5	0.223607	6	2.42857	0.297381	7	2	0	2	2	1	2
132	2	0.188982	8	2.33333	0.288675	9	2	0.258199	6	2.42857	0.297381	7	2	0	2	2	1	2
133	2.25	0.411877	8	2.44444	0.337931	9	2	0.447214	6	2.42857	0.297381	7	3	1	2	2.5	1.5	2
134	2.16667	0.307318	6	2.375	0.375	8	2.2	0.374166	5	2.57143	0.368856	7	2	.	1	1	.	1
135	2.16667	0.166667	6	2.28571	0.42056	7	2.2	0.2	5	2.5	0.428174	6	2	.	1	1	.	1
136	2.16667	0.166667	6	2.5	0.562731	6	2.2	0.2	5	2.8	0.583095	5	2	.	1	1	.	1
137	2.66667	0.333333	6	2.25	0.629153	4	2.8	0.374166	5	2.66667	0.666667	3	2	.	1	1	.	1
138	2.8	0.374166	5	2	0.57735	3	2.75	0.478714	4	2.5	0.5	2	3	.	1	1	.	1
139	2.5	0.288675	4	2	0.57735	3	2.33333	0.333333	3	2.5	0.5	2	3	.	1	1	.	1
140	2.75	0.478714	4	2.33333	0.333333	3	2.66667	0.666667	3	2.5	0.5	2	3	.	1	2	.	1
141	3	0.57735	3	2.33333	0.333333	3	3	1	2	2.5	0.5	2	3	.	1	2	.	1
142	2.5	0.5	2	2.33333	0.333333	3	2	.	1	2.5	0.5	2	3	.	1	2	.	1
143	3	1	2	2.33333	0.333333	3	2	.	1	2.5	0.5	2	4	.	1	2	.	1
144	2	.	1	2.33333	0.333333	3	2	.	1	2.5	0.5	2	.	.	0	2	.	1
145	2	.	1	2.33333	0.333333	3	2	.	1	2.5	0.5	2	.	.	0	2	.	1
146	2	.	1	2.33333	0.333333	3	2	.	1	2.5	0.5	2	.	.	0	2	.	1
147	3	.	1	2.66667	0.333333	3	3	.	1	2.5	0.5	2	.	.	0	3	.	1
148	3	.	1	3.33333	0.333333	3	3	.	1	3.5	0.5	2	.	.	0	3	.	1
149	3	.	1	3.5	0.5	2	3	.	1	4	.	1	.	.	0	3	.	1
150	2	.	1	4	.	1	2	.	1	.	.	0	.	.	0	4	.	1
151	2	.	1	.	.	0	2	.	1	.	.	0	.	.	0	.	.	0
152	2	.	1	.	.	0	2	.	1	.	.	0	.	.	0	.	.	0
153	2	.	1	.	.	0	2	.	1	.	.	0	.	.	0	.	.	0
154	4	.	1	.	.	0	4	.	1	.	.	0	.	.	0	.	.	0

## Sheet: BWPeak
Peak Body Weight Changes by Subject
Trtmt	Sex	ID	BWChMax	BWChMaxAge	BWChMin	BWChTot	BWChMedian	InitToPk	PkToDth		Variable Name	Definition
CTRL	F	29086	5.22597	90	-0.0178043	5.24378	3.8787	41	37		Trtmt	Treatment
		29099	4.16429	105	-0.326605	4.49089	2.85923	56	28		Sex	Gender (M or F)
		29105	3.56267	110	-0.422011	3.98468	2.63806	61	19		ID	Mouse Identifier Number
		29114	4.52308	91	-0.650906	5.17399	3.48843	42	49		BWChMax	Maximum Increase from Initial Body Weight (g)
		29123	4.69662	106	-1.12976	5.82638	2.96168	57	31		BWChMaxAge	Age at Maximum Increase from Initial Body Weight (days)
		29124	3.11225	101	-1.68764	4.79989	2.37981	52	20		BWChMin	Maximum Decrease from Initial Body Weight (g)
		29128	1.74323	109	-0.926963	2.67019	0.878681	60	29		BWChTot	Max-Min Body Weight Change (g)
		29129	3.07451	86	-1.22707	4.30158	1.73161	37	28		BWChMedian	Median Change from Initial Body Weight (g)
		29135	2.38326	118	-1.4968	3.88006	1.93986	69	23		InitToPk	Time from Initial to Peak Body Weight (days)
		29136	4.26516	90	0.0578584	4.2073	3.2736	41	33		PkToDth	Time from Peak Body Weight to Death (days)
		29139	2.82463	97	-2.04313	4.86775	1.54163	48	22
		29140	4.39829	98	0.0323491	4.36594	2.92161	49	22
		29148	3.128	113	-2.40287	5.53086	1.64932	64	41
	M	29089	4.55243	93	-1.09337	5.6458	3.28901	44	28
		29104	3.36533	90	-3.42187	6.78719	2.2032	41	53
		29108	3.4977	85	-0.301414	3.79912	1.87248	36	33
		29120	3.92637	104	-0.922326	4.84869	3.05576	55	29
		29126	2.97504	87	-1.83454	4.80958	1.70648	38	41
		29134	3.48172	90	-2.01398	5.4957	2.50445	41	26
		29144	3.19471	85	-3.51881	6.71352	1.91505	36	45
		29152	1.88353	84	-2.15101	4.03454	0.714652	35	30
		29157	2.58753	79	-2.73607	5.3236	1.02777	30	48
		29158	3.75452	106	-2.2464	6.00092	2.9838	57	21
		29159	3.3757	97	-3.78236	7.15806	1.78245	48	29
		29164	3.44509	88	-1.50316	4.94825	2.38727	39	29
		29167	2.78006	86	-2.72881	5.50888	1.58044	37	26
		29168	4.98329	81	-0.188905	5.17219	3.16484	32	26
DRUG	F	29088	4.35149	111	-0.024238	4.37573	3.64928	62	37
		29095	3.28859	94	-0.533294	3.82189	1.79167	45	22
		29107	2.40196	106	-1.52724	3.9292	1.28802	57	43
		29113	3.82	91	-0.284394	4.10439	3.11668	42	31
		29117	2.31106	95	-2.55193	4.86298	0.469039	46	26
		29121	3.27621	95	0.0130425	3.26317	2.16136	46	29
		29125	2.52099	93	-1.81726	4.33825	1.33147	44	22
		29130	3.25277	100	-0.272487	3.52526	2.2939	51	19
		29131	4.55093	108	-1.16913	5.72006	3.38845	59	27
		29137	4.25617	109	-0.464813	4.72099	2.81408	60	27
		29138	2.92735	93	-0.962863	3.89021	1.8173	44	28
		29141	4.95824	96	-0.0968225	5.05506	3.41956	47	40
		29143	2.30458	103	-1.48465	3.78923	1.70321	54	31
		29149	3.2023	96	-0.120385	3.32269	2.06554	47	41
	M	29094	1.94086	85	-0.0807841	2.02165	1.23478	36	34
		29100	2.88591	88	-2.06758	4.95349	2.0118	39	32
		29109	2.60318	94	-0.104076	2.70725	1.66865	45	18
		29118	2.9949	83	-3.6985	6.69339	1.9652	34	50
		29127	2.63872	100	-3.40073	6.03945	1.30598	51	29
		29132	2.79609	91	-3.14974	5.94583	1.98336	42	33
		29146	3.24834	80	-5.2452	8.49354	2.07311	31	43
		29151	1.7343	75	-4.9046	6.6389	1.27701	26	38
		29155	4.95929	116	-0.0951663	5.05445	3.87432	67	34
		29156	3.52987	85	-1.71768	5.24755	2.17569	36	36
		29161	5.10888	97	-0.0480744	5.15695	3.38567	48	27
		29162	2.646	85	-2.46261	5.10861	1.80931	36	34
		29165	2.95376	98	-2.99463	5.94839	2.06035	49	28
		29166	5.97194	98	-3.3367	9.30864	4.38048	49	31

## Sheet: BWPeakAve
Average Peak Body Weight Changes
Measure	Value	All		Females		Males			Variable Name	Definition
	Value	CTRL	DRUG	CTRL	DRUG	CTRL	DRUG		BWChMax	Maximum Increase from Initial Body Weight (g)
BWChMax	Mean	3.52222	3.33929	3.62308	3.4	3.42857	3.27857		BWChMaxAge	Age at Maximum Increase from Initial Body Weight (days)
	s.e.m.	0.171414	0.201406	0.283104	0.240421	0.207928	0.331858		BWChMin	Maximum Decrease from Initial Body Weight (g)
	N	27	28	13	14	14	14		BWChTot	Max-Min Body Weight Change (g)
BWChMaxAge	Mean	95.1481	95.1786	101.077	99.2857	89.6429	91.0714		BWChMedian	Median Change from Initial Body Weight (g)
	s.e.m.	2.03859	1.81123	2.7861	1.81698	2.12935	2.78036		InitToPk	Time from Initial to Peak Body Weight (days)
	N	27	28	13	14	14	14		PkToDth	Time from Peak Body Weight to Death (days)
BWChMin	Mean	-1.4963	-1.59286	-0.930769	-0.814286	-2.02143	-2.37143
	s.e.m.	0.216188	0.29542	0.224289	0.214286	0.305117	0.472593
	N	27	28	13	14	14	14
BWChTot	Mean	5.01852	4.925	4.56923	4.19286	5.43571	5.65714
	s.e.m.	0.191488	0.301303	0.224289	0.188535	0.26553	0.509008
	N	27	28	13	14	14	14
BWChMedian	Mean	2.31111	2.23929	2.46923	2.23571	2.16429	2.24286
	s.e.m.	0.162717	0.175958	0.247393	0.246872	0.21499	0.260117
	N	27	28	13	14	14	14
InitToPk	Mean	46.1481	46.1786	52.0769	50.2857	40.6429	42.0714
	s.e.m.	2.03859	1.81123	2.7861	1.81698	2.12935	2.78036
	N	27	28	13	14	14	14
PkToDth	Mean	31.3333	31.7857	29.3846	30.2143	33.1429	33.3571
	s.e.m.	1.7879	1.42201	2.45873	2.00049	2.57387	2.00441
	N	27	28	13	14	14	14

## Sheet: NeuroAll
Neurological Disease Progression Measures Based on Average Neurological Score (0-4), by Subject
Trtmt	Sex	ID	DaysAtScore0	DaysAtScore1	DaysAtScore2	DaysAtScore3	DaysAtScore4	DaysTot	MedAgeAtScore0	MedAgeAtScore1	MedAgeAtScore2	MedAgeAtScore3	MedAgeAtScore4	2Age	DAge		Variable Name	Definition
CTRL	F	29086	29	38	7	3	1	78	72	97.5	120	125	127	117	127		Trtmt	Treatment
		29099	57	18	7	1	1	84	78	115.5	128	132	133	124	133		Sex	Gender (M or F)
		29105	44	29	5	1	1	80	84.5	101	125	128	129	123	129		ID	Mouse Identifier Number
		29114	59	14	12	5	1	91	79	115.5	128.5	137	140	123	140		DaysAtScore0	Time Spent at Neurological Score = 0 (days)
		29123	58	24	4	1	1	88	81.5	119.5	133.5	136	137	132	137		DaysAtScore1	Time Spent at Neurological Score = 1 (days)
		29124	60	7	4	0	1	72	79.5	113	118.5	120.5	121	117	121		DaysAtScore2	Time Spent at Neurological Score = 2 (days)
		29128	34	37	15	2	1	89	87.5	82	128	135.5	138	121	138		DaysAtScore3	Time Spent at Neurological Score = 3 (days)
		29129	51	3	4	6	1	65	77	58	104.5	110.5	114	103	114		DaysAtScore4	Time Spent at Neurological Score = 4 (days)
		29135	74	11	6	0	1	92	86.5	128	137.5	140.5	141	135	141		DaysTot	Total Days from Start to Death
		29136	56	8	7	2	1	74	77.5	109.5	117	121.5	123	114	123		MedAgeAtScore0	Median Age during Period when Neurological Score = 0
		29139	56	7	3	3	1	70	79	108	114	117	119	113	119		MedAgeAtScore1	Median Age during Period when Neurological Score = 1
		29140	18	39	7	6	1	71	59.5	83	110	116.5	120	107	120		MedAgeAtScore2	Median Age during Period when Neurological Score = 2
		29148	16	66	19	3	1	105	57.5	98.5	141	148	154	127	154		MedAgeAtScore3	Median Age during Period when Neurological Score = 3
	M	29089	55	7	6	3	1	72	78	108	114.5	119	121	112	121		MedAgeAtScore4	Median Age during Period when Neurological Score = 4
		29104	20	54	14	5	1	94	67	90.5	130.5	140	143	124	143		2Age	Age to Attain Neurological Score = 2 (days)
		29108	45	12	3	8	1	69	75	97.5	108	113.5	118	107	118		DAge	Age at Death (days)
		29120	64	15	4	0	1	84	82.5	121	130.5	132.5	133	129	133
		29126	45	18	8	7	1	79	75	103.5	116.5	124	128	113	128
		29134	17	42	4	3	1	67	59	86.5	110.5	114	116	109	116
		29144	49	20	7	4	1	81	76	108.5	122	127.5	130	119	130
		29152	46	8	7	3	1	65	73.5	99.5	107	112	114	104	114
		29157	37	37	2	1	1	78	75	105	119.5	126	127	114	127
		29158	45	31	0	1	1	78	81	110	125.5	126	127	126	127
		29159	47	22	3	4	1	77	77	106.5	120	123.5	126	119	126
		29164	37	19	7	4	1	68	73	96	109	114.5	117	106	117
		29167	37	20	5	0	1	63	68	94.5	109	111.5	112	104	112
		29168	5	39	5	8	1	58	57	74	96	102.5	107	94	107
DRUG	F	29088	48	38	12	0	1	99	75.5	116.5	141.5	147.5	148	130	148
		29095	44	13	4	5	1	67	72.5	100	108.5	113	116	107	116
		29107	57	15	16	11	1	100	79	114	129.5	143	149	116	149
		29113	64	0	7	1	1	73	81.5	113.5	117	121	122	114	122
		29117	48	10	6	7	1	72	74.5	102.5	110.5	117	121	107	121
		29121	61	1	8	4	1	75	80	111	115.5	121.5	124	112	124
		29125	45	7	4	9	1	66	72	91	103.5	110	115	102	115
		29130	17	47	5	0	1	70	58	89	116	118.5	119	113	119
		29131	29	45	7	4	1	86	78	92	127	132.5	135	124	135
		29137	36	44	6	0	1	87	73.5	101.5	132.5	135.5	136	130	136
		29138	13	47	5	6	1	72	56	85	112	117.5	121	110	121
		29141	37	34	7	8	1	87	79	102.5	124	131.5	136	121	136
		29143	40	31	8	5	1	85	81.5	91	124.5	131	134	113	134
		29149	47	23	9	8	1	88	79	108	124	132.5	137	119	137
	M	29094	47	14	8	0	1	70	74	103.5	114.5	118.5	119	111	119
		29100	23	40	7	0	1	71	62	92.5	116	119.5	120	113	120
		29109	35	21	5	1	1	63	76	85	108	109	112	106	112
		29118	54	16	6	7	1	84	77	111.5	122.5	129	133	119	133
		29127	43	23	8	5	1	80	76	91	119.5	126	129	116	129
		29132	34	32	8	0	1	75	81.5	85.5	119.5	123.5	124	115	124
		29146	20	41	9	3	1	74	77.5	81	115	121	123	111	123
		29151	39	10	7	7	1	64	70	93.5	102	109	113	98	113
		29155	56	34	7	3	1	101	80.5	118.5	143	148	150	140	150
		29156	8	61	2	0	1	72	53.5	88	119.5	120.5	121	119	121
		29161	42	19	8	5	1	75	74.5	98	115.5	121	124	111	124
		29162	19	40	7	3	1	70	59	88.5	112	117	119	109	119
		29165	3	66	6	1	1	77	51	85.5	121.5	125	126	119	126
		29166	40	32	6	1	1	80	74.5	105.5	124.5	128	129	122	129

## Sheet: NeuroAve
Neurological Progression Measure Averages
Measure	Value	All		Females		Males			Variable Name	Definition
		CTRL	DRUG	CTRL	DRUG	CTRL	DRUG		DaysAtScore0	Time Spent at Neurological Score = 0 (days)
DaysAtScore0	Mean	43	37.4643	47.0769	41.8571	39.2143	33.0714		DaysAtScore1	Time Spent at Neurological Score = 1 (days)
	s.e.m.	3.24147	3.00946	4.89958	3.97776	4.20254	4.33927		DaysAtScore2	Time Spent at Neurological Score = 2 (days)
	N	27	28	13	14	14	14		DaysAtScore3	Time Spent at Neurological Score = 3 (days)
DaysAtScore1	Mean	23.8889	28.7143	23.1538	25.3571	24.5714	32.0714		DaysAtScore4	Time Spent at Neurological Score = 4 (days)
	s.e.m.	3.04119	3.24724	5.03175	4.69464	3.728	4.47516		DaysTot	Total Days from Start to Death
	N	27	28	13	14	14	14		MedAgeAtScore0	Median Age during Period when Neurological Score = 0
DaysAtScore2	Mean	6.48148	7.07143	7.69231	7.42857	5.35714	6.71429		MedAgeAtScore1	Median Age during Period when Neurological Score = 1
	s.e.m.	0.806615	0.487756	1.32716	0.868966	0.893242	0.462061		MedAgeAtScore2	Median Age during Period when Neurological Score = 2
	N	27	28	13	14	14	14		MedAgeAtScore3	Median Age during Period when Neurological Score = 3
DaysAtScore3	Mean	3.11111	3.71429	2.53846	4.85714	3.64286	2.57143		MedAgeAtScore4	Median Age during Period when Neurological Score = 4
	s.e.m.	0.466341	0.619048	0.573064	0.959952	0.715658	0.685119		2Age	Age to Attain Neurological Score = 2 (days)
	N	27	28	13	14	14	14		DAge	Age at Death (days)
DaysAtScore4	Mean	1	1	1	1	1	1
	s.e.m.	0	0	0	0	0	0
	N	27	28	13	14	14	14
DaysTot	Mean	77.4815	77.9643	81.4615	80.5	73.7857	75.4286
	s.e.m.	2.10708	1.98438	3.13503	3.00869	2.55312	2.51307
	N	27	28	13	14	14	14
MedAgeAtScore0	Mean	74.6667	72.3929	76.8462	74.2857	72.6429	70.5
	s.e.m.	1.62359	1.71311	2.53652	2.13212	1.99961	2.66335
	N	27	28	13	14	14	14
MedAgeAtScore1	Mean	101.111	98.0357	102.231	101.25	100.071	94.8214
	s.e.m.	2.94275	2.08847	5.24393	2.77387	3.10788	2.97222
	N	27	28	13	14	14	14
MedAgeAtScore2	Mean	119.407	119.25	123.5	120.429	115.607	118.071
	s.e.m.	2.08492	1.84744	2.97748	2.7848	2.61923	2.49167
	N	27	28	13	14	14	14
MedAgeAtScore3	Mean	124.241	124.536	128.308	126.571	120.464	122.5
	s.e.m.	2.10673	1.97302	3.03745	3.01683	2.63298	2.536
	N	27	28	13	14	14	14
MedAgeAtScore4	Mean	126.481	126.964	130.462	129.5	122.786	124.429
	s.e.m.	2.10708	1.98438	3.13503	3.00869	2.55312	2.51307
	N	27	28	13	14	14	14
2Age	Mean	116.148	115.25	119.692	115.571	112.857	114.929
	s.e.m.	1.91389	1.66796	2.54796	2.24762	2.61411	2.54728
	N	27	28	13	14	14	14
DAge	Mean	126.481	126.964	130.462	129.5	122.786	124.429
	s.e.m.	2.10708	1.98438	3.13503	3.00869	2.55312	2.51307
	N	27	28	13	14	14	14
